# Supplementary material for: Nitrogen Starvation Differentially Influences Transcriptional and Uptake Rate Profiles in Roots of Two Maize Inbred Lines with Different NUE
Source: Int J Mol Sci. 2019 Sep 30;20(19):4856. doi: 10.3390/ijms20194856 (PMC6801476; doi:10.3390/ijms20194856)
Supplement: Supplementary file 1 [file ijms-20-04856-s001.zip]

Archive with 11 entries (7 files):
- ijms-595434 suppl for final/
- ijms-595434 suppl for final/Supplementary files/
- ijms-595434 suppl for final/Supplementary files/Figure S1_Table S2_Table S4.pdf
- ijms-595434 suppl for final/Supplementary files/suppl figure lengend and table caption.pdf
- ijms-595434 suppl for final/Supplementary files/Table S1.xlsx
- ijms-595434 suppl for final/Supplementary files/Table S3.xlsx
- ijms-595434 suppl for final/__MACOSX/
- ijms-595434 suppl for final/__MACOSX/Supplementary files/
- ijms-595434 suppl for final/__MACOSX/Supplementary files/._Figure S1_Table S2_Table S4.docx
- ijms-595434 suppl for final/__MACOSX/Supplementary files/._Table S1.xlsx
- ijms-595434 suppl for final/__MACOSX/Supplementary files/._Table S3.xlsx
