# Supplementary material for: Nitrogen Starvation Differentially Influences Transcriptional and Uptake Rate Profiles in Roots of Two Maize Inbred Lines with Different NUE
Source: Int J Mol Sci. 2019 Sep 30;20(19):4856. doi: 10.3390/ijms20194856 (PMC6801476; doi:10.3390/ijms20194856)
Supplement: Supplementary file 1 [file ijms-20-04856-s001.zip › ijms-595434 suppl for final/Supplementary files/Table S3.xlsx]

## Sheet: Lo5-specific, 1d vs 0d
ProbeName	Transcript ID	Raw p value	Log2(1d/0d)	Description
CUST_4742_PI430257437	GRMZM2G315509_T01	0.008	4.53
CUST_22512_PI430257437	GRMZM2G127294_T01	0.007	2.98	lysine histidine transporter 1
CUST_17199_PI430257437	GRMZM2G460617_T01	0.006	2.37
CUST_25485_PI430257437	GRMZM2G138756_T01	0.008	2.19	purple acid phosphatase 24
CUST_26234_PI430257437	GRMZM2G024073_T01	0.001	2.04	atypical CYS HIS rich thioredoxin 2
CUST_20178_PI430257437	GRMZM2G095839_T01	0.007	1.95	SAUR-like auxin-responsive protein family
CUST_17882_PI430257437	GRMZM2G337229_T01	0.004	1.75	oleosin 1
CUST_22486_PI430257437	GRMZM2G094860_T01	0.003	1.61	Aluminium activated malate transporter family protein
CUST_24552_PI430257437	GRMZM2G371058_T01	0.002	1.60	Dof-type zinc finger DNA-binding family protein
CUST_25994_PI430257437	GRMZM2G407949_T01	0.006	1.59	aldehyde dehydrogenase 2C4
CUST_25737_PI430257437	GRMZM2G110965_T01	0.006	1.53	Zinc-binding dehydrogenase family protein
CUST_33358_PI430257437	GRMZM2G036708_T01	0.005	1.52	cysteine synthase C1
CUST_8303_PI430257437	GRMZM2G070079_T01	0.001	1.52
CUST_25091_PI430257437	GRMZM2G075794_T01	0.006	1.23
CUST_36038_PI430257437	GRMZM2G321053_T01	0.002	1.07
CUST_5479_PI430257437	GRMZM2G114432_T01	0.002	-1.00
CUST_1732_PI430257437	GRMZM2G008696_T01	0.005	-1.02	Sec14p-like phosphatidylinositol transfer family protein
CUST_14810_PI430257437	GRMZM2G090563_T01	0.009	-1.04	Lung seven transmembrane receptor family protein
CUST_5797_PI430257437	GRMZM2G700430_T01	0.000	-1.06
CUST_26486_PI430257437	GRMZM2G166548_T01	0.004	-1.09	Protein of unknown function (DUF506)
CUST_38825_PI430257437	AC189750.4_FGT004	0.009	-1.11	APS reductase 3
CUST_38371_PI430257437	AC209898.2_FGT004	0.002	-1.13
CUST_29916_PI430257437	GRMZM2G141026_T01	0.005	-1.17	O-methyltransferase family protein
CUST_8184_PI430257437	GRMZM2G453807_T01	0.007	-1.21
CUST_3676_PI430257437	GRMZM2G155555_T01	0.006	-1.30	Bifunctional inhibitor/lipid-transfer protein/seed storage 2S albumin superfamily protein
CUST_24388_PI430257437	GRMZM2G171468_T01	0.009	-1.32	Homeodomain-like superfamily protein
CUST_36042_PI430257437	GRMZM2G002100_T01	0.008	-1.33	MAP kinase 6
CUST_20093_PI430257437	GRMZM2G410083_T01	0.007	-1.43	myb domain protein 79
CUST_20816_PI430257437	GRMZM2G048763_T01	0.009	-1.44	annexin 8
CUST_10051_PI430257437	GRMZM2G002824_T01	0.005	-1.51
CUST_14896_PI430257437	GRMZM2G096412_T01	0.009	-1.67	UDP-glucosyl transferase 88A1
CUST_29795_PI430257437	GRMZM2G148333_T01	0.003	-1.69	Integrase-type DNA-binding superfamily protein
CUST_4609_PI430257437	GRMZM2G004036_T01	0.008	-1.85	NAD(P)-binding Rossmann-fold superfamily protein
CUST_38490_PI430257437	AC210173.4_FGT002	0.006	-1.94	nucleic acid binding;zinc ion binding;DNA binding
CUST_14253_PI430257437	GRMZM2G169341_T01	0.006	-2.00	Calcium-dependent phosphotriesterase superfamily protein
CUST_23233_PI430257437	GRMZM2G133311_T01	0.000	-2.13	ovate family protein 13
CUST_30774_PI430257437	GRMZM5G836174_T01	0.001	-2.25	phosphate starvation-induced gene 2
CUST_39122_PI430257437	AC186231.4_FGT002	0.003	-2.66

## Sheet: Lo5-specific, 4d vs 0d
ProbeName	Transcript ID	Raw p value	Log2(4d/0d)	Description
CUST_10127_PI430257437	GRMZM2G123595_T01	0.002	-1.32
CUST_10189_PI430257437	GRMZM5G837595_T01	0.007	-1.27	actin 1
CUST_10201_PI430257437	GRMZM2G358827_T01	0.007	-1.34
CUST_10430_PI430257437	GRMZM2G178106_T01	0.007	-1.14	beta-galactosidase 3
CUST_10705_PI430257437	GRMZM2G088371_T01	0.009	-1.20
CUST_1085_PI430257437	GRMZM2G336326_T01	0.000	-1.51
CUST_11037_PI430257437	GRMZM2G374405_T01	0.002	-2.32
CUST_11043_PI430257437	GRMZM2G115707_T01	0.010	-1.48
CUST_11120_PI430257437	GRMZM2G702017_T01	0.006	1.08
CUST_11293_PI430257437	GRMZM2G059134_T01	0.006	1.48	Plant protein 1589 of unknown function
CUST_11423_PI430257437	GRMZM2G119499_T01	0.006	-1.03	glutathione S-transferase F11
CUST_11427_PI430257437	GRMZM2G441226_T01	0.006	-1.24
CUST_11558_PI430257437	GRMZM2G149824_T01	0.002	-1.60
CUST_11852_PI430257437	GRMZM2G008834_T01	0.004	2.81	Galactose oxidase/kelch repeat superfamily protein
CUST_12018_PI430257437	GRMZM2G339736_T01	0.005	1.38	Eukaryotic aspartyl protease family protein
CUST_12042_PI430257437	GRMZM2G070673_T01	0.003	-1.57	IQ-domain 19
CUST_12067_PI430257437	GRMZM2G082199_T01	0.005	1.53	Calcium-dependent lipid-binding (CaLB domain) family protein
CUST_12085_PI430257437	GRMZM2G031613_T01	0.010	1.06	phosphofructokinase 2
CUST_12097_PI430257437	GRMZM2G041866_T01	0.008	-1.38	O-methyltransferase family protein
CUST_12113_PI430257437	GRMZM2G432480_T01	0.000	1.19	non-intrinsic ABC protein 3
CUST_12120_PI430257437	GRMZM2G096016_T01	0.007	-1.04	nuclear factor Y, subunit A2
CUST_12176_PI430257437	GRMZM2G104843_T01	0.008	1.13	lipoxygenase 3
CUST_12277_PI430257437	GRMZM2G078806_T01	0.002	3.80	Transducin/WD40 repeat-like superfamily protein
CUST_12279_PI430257437	GRMZM2G418256_T01	0.006	-1.09
CUST_12312_PI430257437	GRMZM2G094768_T01	0.001	1.77	Protein of unknown function (DUF630 and DUF632)
CUST_12321_PI430257437	GRMZM2G068604_T01	0.002	-1.07	basic helix-loop-helix (bHLH) DNA-binding superfamily protein
CUST_12329_PI430257437	GRMZM2G394979_T01	0.001	-1.05	Heavy metal transport/detoxification superfamily protein
CUST_12402_PI430257437	GRMZM2G013430_T01	0.000	1.04	serine acetyltransferase 2;1
CUST_12425_PI430257437	GRMZM2G149024_T01	0.008	1.51	galacturonosyltransferase-like 2
CUST_12455_PI430257437	GRMZM2G016443_T01	0.006	-1.22	germin-like protein 7
CUST_12468_PI430257437	GRMZM2G075712_T01	0.003	1.62
CUST_12591_PI430257437	GRMZM2G086841_T01	0.004	1.34	Chaperone DnaJ-domain superfamily protein
CUST_12605_PI430257437	GRMZM2G160517_T01	0.005	1.14	60S acidic ribosomal protein family
CUST_12613_PI430257437	GRMZM2G168404_T01	0.003	-2.23	allene oxide synthase
CUST_12619_PI430257437	GRMZM2G003794_T01	0.002	-1.35	glycosyl hydrolase family 10 protein / carbohydrate-binding domain-containing protein
CUST_12917_PI430257437	GRMZM2G178247_T01	0.009	1.01	Cyclin A3;1
CUST_12991_PI430257437	GRMZM2G105250_T01	0.005	1.04	Stabilizer of iron transporter SufD / Polynucleotidyl transferase
CUST_13009_PI430257437	GRMZM5G865151_T01	0.000	-1.00
CUST_13080_PI430257437	GRMZM2G159008_T01	0.001	-1.90	DNAse I-like superfamily protein
CUST_13135_PI430257437	GRMZM2G118243_T01	0.003	-1.44	pleiotropic drug resistance 4
CUST_13201_PI430257437	GRMZM2G056804_T01	0.000	1.03	RING/U-box superfamily protein
CUST_13287_PI430257437	GRMZM2G077187_T01	0.002	1.94	lipid phosphate phosphatase 2
CUST_13413_PI430257437	GRMZM2G069773_T01	0.009	1.26	Polyketide cyclase/dehydrase and lipid transport superfamily protein
CUST_13518_PI430257437	GRMZM2G148087_T01	0.000	1.37	WRKY DNA-binding protein 33
CUST_13600_PI430257437	GRMZM2G409286_T01	0.003	-1.33	expansin B2
CUST_13648_PI430257437	GRMZM2G023827_T01	0.009	2.81	Ankyrin repeat family protein
CUST_13704_PI430257437	GRMZM2G474129_T01	0.000	-2.29
CUST_13706_PI430257437	GRMZM2G073303_T01	0.004	1.77
CUST_13854_PI430257437	GRMZM2G093772_T01	0.002	-3.79	DNAse I-like superfamily protein
CUST_13856_PI430257437	GRMZM2G381404_T01	0.002	1.41	Protein of unknown function (DUF3133)
CUST_13937_PI430257437	GRMZM2G304132_T01	0.009	-1.23
CUST_13959_PI430257437	GRMZM2G435824_T01	0.004	1.04	NAC domain containing protein 70
CUST_14041_PI430257437	GRMZM2G160619_T01	0.006	-1.35	Leucine-rich repeat protein kinase family protein
CUST_14165_PI430257437	GRMZM2G037545_T01	0.002	-1.07	UDP-glycosyltransferase 73B4
CUST_14184_PI430257437	GRMZM2G104551_T01	0.007	1.03	myb domain protein 42
CUST_14190_PI430257437	GRMZM2G093276_T01	0.001	1.55	zinc transporter 5 precursor
CUST_1427_PI430257437	GRMZM2G066049_T01	0.001	-7.72	HXXXD-type acyl-transferase family protein
CUST_14341_PI430257437	GRMZM2G169884_T01	0.007	2.64	nuclear factor Y, subunit B5
CUST_14379_PI430257437	GRMZM2G388587_T01	0.006	-1.09	laccase 12
CUST_14390_PI430257437	GRMZM2G384755_T01	0.008	-1.00	receptor kinase 3
CUST_14428_PI430257437	GRMZM2G003096_T01	0.003	1.45	Protein phosphatase 2C family protein
CUST_14516_PI430257437	GRMZM2G475380_T01	0.003	1.41	2-oxoglutarate (2OG) and Fe(II)-dependent oxygenase superfamily protein
CUST_14588_PI430257437	GRMZM2G116640_T01	0.001	1.45	Core-2/I-branching beta-1,6-N-acetylglucosaminyltransferase family protein
CUST_14628_PI430257437	GRMZM2G018254_T01	0.010	1.58	GRAS family transcription factor
CUST_14660_PI430257437	GRMZM2G014282_T01	0.009	2.43	pleiotropic drug resistance 9
CUST_14673_PI430257437	GRMZM5G832805_T01	0.002	-1.11	indole-3-acetate beta-D-glucosyltransferase
CUST_14700_PI430257437	GRMZM2G044132_T01	0.005	-1.75
CUST_14844_PI430257437	GRMZM2G064467_T01	0.008	1.17	magnesium transporter 2
CUST_14850_PI430257437	GRMZM2G179268_T01	0.006	2.46	Protein kinase superfamily protein
CUST_1496_PI430257437	GRMZM2G102863_T01	0.001	-2.30	O-methyltransferase family protein
CUST_15034_PI430257437	GRMZM2G080354_T01	0.008	2.30	Haloacid dehalogenase-like hydrolase (HAD) superfamily protein
CUST_15103_PI430257437	GRMZM2G176472_T01	0.001	1.45	Calmodulin-binding protein
CUST_15147_PI430257437	GRMZM5G805387_T01	0.001	1.55	K-box region and MADS-box transcription factor family protein
CUST_15171_PI430257437	GRMZM5G892700_T01	0.006	3.94	SPFH/Band 7/PHB domain-containing membrane-associated protein family
CUST_15216_PI430257437	GRMZM2G146502_T01	0.001	1.84	late embryogenesis abundant protein-related / LEA protein-related
CUST_15229_PI430257437	GRMZM2G022904_T01	0.001	-1.40	cytochrome P450, family 735, subfamily A, polypeptide 1
CUST_15302_PI430257437	GRMZM2G168222_T01	0.001	1.37	calmodulin-binding family protein
CUST_15628_PI430257437	GRMZM2G170400_T01	0.005	-1.48	S-adenosyl-L-methionine-dependent methyltransferases superfamily protein
CUST_15651_PI430257437	GRMZM2G074761_T01	0.000	1.72	alternative oxidase 1A
CUST_15673_PI430257437	GRMZM5G893912_T01	0.003	2.79	AAA-ATPase 1
CUST_15704_PI430257437	GRMZM2G095904_T01	0.005	1.52	myb domain protein 15
CUST_15714_PI430257437	GRMZM2G061084_T01	0.008	-1.58	Cupredoxin superfamily protein
CUST_15763_PI430257437	GRMZM2G181236_T01	0.004	2.26	cytochrome P450, family 87, subfamily A, polypeptide 6
CUST_15899_PI430257437	GRMZM2G036448_T01	0.000	-4.15	Transmembrane amino acid transporter family protein
CUST_16054_PI430257437	GRMZM2G421899_T01	0.006	1.15	ARID/BRIGHT DNA-binding domain-containing protein
CUST_16114_PI430257437	GRMZM2G092694_T01	0.003	1.04	WRKY family transcription factor
CUST_16136_PI430257437	GRMZM5G889769_T01	0.004	2.76	NADPH-dependent thioredoxin reductase A
CUST_16242_PI430257437	GRMZM2G431783_T01	0.009	-1.18	Putative membrane lipoprotein
CUST_16320_PI430257437	GRMZM2G471517_T01	0.004	1.15
CUST_16331_PI430257437	GRMZM2G343139_T01	0.004	-1.61	ABC2 homolog 7
CUST_16351_PI430257437	GRMZM2G074543_T01	0.000	-1.40	Plant-specific transcription factor YABBY family protein
CUST_16429_PI430257437	GRMZM2G061289_T01	0.005	1.82	UDP-Glycosyltransferase superfamily protein
CUST_16434_PI430257437	GRMZM2G454550_T01	0.006	1.48	O-Glycosyl hydrolases family 17 protein
CUST_16562_PI430257437	GRMZM2G092813_T01	0.003	2.47	benzoyloxyglucosinolate 1
CUST_16569_PI430257437	GRMZM2G363545_T01	0.003	-1.61	UDP-Glycosyltransferase superfamily protein
CUST_16575_PI430257437	GRMZM2G114033_T01	0.006	1.75	emp24/gp25L/p24 family/GOLD family protein
CUST_16604_PI430257437	GRMZM2G168304_T01	0.005	1.58	3-ketoacyl-CoA synthase 6
CUST_16729_PI430257437	GRMZM2G087741_T01	0.007	-1.19	KNOTTED1-like homeobox gene 6
CUST_1673_PI430257437	GRMZM2G090531_T01	0.010	-2.63
CUST_16735_PI430257437	GRMZM2G423555_T01	0.002	-1.01	glutathione S-transferase PHI 10
CUST_16758_PI430257437	GRMZM2G127123_T01	0.006	-1.48	beta-galactosidase 8
CUST_16767_PI430257437	GRMZM2G075978_T01	0.009	-1.06	Minichromosome maintenance (MCM2/3/5) family protein
CUST_16780_PI430257437	GRMZM2G042412_T01	0.002	-4.05	copper transporter 1
CUST_170_PI430257437	GRMZM2G165149_T01	0.006	-1.06
CUST_17135_PI430257437	GRMZM2G002815_T01	0.001	1.05	C2H2-type zinc finger family protein
CUST_17199_PI430257437	GRMZM2G460617_T01	0.005	1.37
CUST_17223_PI430257437	GRMZM2G422948_T01	0.008	2.00	UDP-glucosyl transferase 89B1
CUST_17331_PI430257437	GRMZM2G101422_T01	0.008	1.34
CUST_17390_PI430257437	GRMZM2G152417_T01	0.002	-1.92	acyl-activating enzyme 7
CUST_17395_PI430257437	GRMZM2G068270_T01	0.006	-1.11
CUST_17524_PI430257437	GRMZM2G170044_T01	0.006	-1.07	Bifunctional inhibitor/lipid-transfer protein/seed storage 2S albumin superfamily protein
CUST_17551_PI430257437	GRMZM2G159711_T01	0.000	1.13	Galactose oxidase/kelch repeat superfamily protein
CUST_17582_PI430257437	GRMZM2G415579_T01	0.000	1.66	NAD(P)-linked oxidoreductase superfamily protein
CUST_176_PI430257437	GRMZM5G861978_T01	0.009	-1.22	ribosomal protein L22
CUST_17652_PI430257437	GRMZM2G371137_T01	0.001	-1.18	Leucine-rich repeat protein kinase family protein
CUST_17668_PI430257437	GRMZM2G095873_T01	0.001	1.08	RING/U-box superfamily protein
CUST_17698_PI430257437	GRMZM2G080575_T01	0.003	-1.54	Uncharacterised protein family (UPF0497)
CUST_17837_PI430257437	GRMZM2G016370_T01	0.002	-2.81	myb-like transcription factor family protein
CUST_17854_PI430257437	GRMZM2G020285_T01	0.009	-1.07	O-fucosyltransferase family protein
CUST_18056_PI430257437	GRMZM2G164405_T01	0.002	1.53	1-aminocyclopropane-1-carboxylic acid (acc) synthase 6
CUST_18192_PI430257437	GRMZM2G104836_T01	0.005	1.38
CUST_18208_PI430257437	GRMZM2G032562_T01	0.007	1.19	SKP1-like 4
CUST_18438_PI430257437	GRMZM2G017319_T01	0.002	-2.52	LOB domain-containing protein 37
CUST_18470_PI430257437	GRMZM2G331766_T01	0.000	-1.65
CUST_18521_PI430257437	GRMZM2G107003_T01	0.000	7.53	Gibberellin-regulated family protein
CUST_18529_PI430257437	GRMZM2G463580_T01	0.009	1.06	Leucine-rich repeat protein kinase family protein
CUST_18547_PI430257437	GRMZM2G055435_T01	0.007	-1.04
CUST_18573_PI430257437	GRMZM2G470010_T01	0.005	1.37	fucosyltransferase 8
CUST_18592_PI430257437	GRMZM2G180490_T01	0.004	-1.23	Phototropic-responsive NPH3 family protein
CUST_18615_PI430257437	GRMZM2G377194_T01	0.005	1.78	CYCLIN D1;1
CUST_18658_PI430257437	GRMZM2G308619_T01	0.008	1.68	AGC kinase 1.7
CUST_18702_PI430257437	GRMZM2G094867_T01	0.006	1.01	Late embryogenesis abundant (LEA) hydroxyproline-rich glycoprotein family
CUST_18723_PI430257437	GRMZM2G110034_T01	0.004	1.61	polyol/monosaccharide transporter 5
CUST_18734_PI430257437	GRMZM2G058470_T01	0.000	1.38
CUST_18777_PI430257437	GRMZM2G173882_T01	0.005	-1.29	Homeodomain-like superfamily protein
CUST_18803_PI430257437	GRMZM2G009627_T01	0.000	-1.18	Transducin/WD40 repeat-like superfamily protein
CUST_18873_PI430257437	GRMZM2G088783_T01	0.003	-1.48	myb domain protein 26
CUST_18886_PI430257437	GRMZM5G828488_T01	0.004	-2.80	SPX domain gene 3
CUST_19048_PI430257437	GRMZM2G082653_T01	0.005	1.51	RING/U-box superfamily protein
CUST_19116_PI430257437	GRMZM2G172605_T01	0.002	-1.05	C2H2-like zinc finger protein
CUST_19204_PI430257437	GRMZM2G072868_T01	0.006	-1.24	Leucine-rich repeat protein kinase family protein
CUST_19234_PI430257437	GRMZM2G318882_T01	0.003	-1.20	Disease resistance-responsive (dirigent-like protein) family protein
CUST_19242_PI430257437	GRMZM2G026406_T01	0.001	1.56	Receptor-like protein kinase-related family protein
CUST_19503_PI430257437	GRMZM2G134023_T01	0.010	1.66	brassinosteroid-responsive RING-H2
CUST_19557_PI430257437	GRMZM2G064969_T01	0.001	1.05	HXXXD-type acyl-transferase family protein
CUST_19585_PI430257437	GRMZM2G165633_T01	0.007	-1.57	Cellulase (glycosyl hydrolase family 5) protein
CUST_19590_PI430257437	GRMZM2G330361_T01	0.006	-2.36	exocyst subunit exo70 family protein C1
CUST_19637_PI430257437	GRMZM2G000816_T01	0.001	-1.08	Eukaryotic protein of unknown function (DUF914)
CUST_19650_PI430257437	GRMZM2G429842_T01	0.002	-2.00	Subtilase family protein
CUST_19674_PI430257437	GRMZM2G083888_T01	0.003	-1.23	Uncharacterised protein family (UPF0497)
CUST_19677_PI430257437	GRMZM2G176489_T01	0.000	1.59	WRKY DNA-binding protein 72
CUST_19717_PI430257437	GRMZM2G479245_T01	0.004	-1.03	WPP domain protein 2
CUST_19795_PI430257437	GRMZM2G099067_T01	0.008	1.76	Late embryogenesis abundant (LEA) hydroxyproline-rich glycoprotein family
CUST_19863_PI430257437	GRMZM5G846916_T01	0.004	2.26	O-Glycosyl hydrolases family 17 protein
CUST_19870_PI430257437	GRMZM2G101405_T01	0.005	1.68	WRKY DNA-binding protein 51
CUST_19913_PI430257437	GRMZM2G349791_T01	0.000	-1.21	O-methyltransferase family protein
CUST_19954_PI430257437	GRMZM2G056418_T01	0.001	4.17	Pyridoxal phosphate (PLP)-dependent transferases superfamily protein
CUST_20074_PI430257437	GRMZM2G072965_T01	0.007	-1.50	RmlC-like cupins superfamily protein
CUST_20107_PI430257437	GRMZM2G021560_T01	0.009	-5.21	PEBP (phosphatidylethanolamine-binding protein) family protein
CUST_2012_PI430257437	GRMZM2G306282_T01	0.008	1.86	wall associated kinase 5
CUST_20142_PI430257437	GRMZM2G304712_T01	0.005	1.77	UDP-Glycosyltransferase superfamily protein
CUST_20208_PI430257437	GRMZM2G143328_T01	0.004	-1.64	myb domain protein 21
CUST_20286_PI430257437	GRMZM2G121785_T01	0.002	-1.06	embryo sac development arrest 14
CUST_20288_PI430257437	GRMZM2G105522_T01	0.009	-2.13	Protein of unknown function (DUF506)
CUST_20290_PI430257437	GRMZM2G405503_T01	0.000	1.65	S-adenosyl-L-methionine-dependent methyltransferases superfamily protein
CUST_2039_PI430257437	GRMZM2G313934_T01	0.008	1.10
CUST_2044_PI430257437	GRMZM2G064657_T01	0.004	-1.41	EXS (ERD1/XPR1/SYG1) family protein
CUST_20471_PI430257437	GRMZM2G007795_T01	0.004	1.06	UDP-Glycosyltransferase superfamily protein
CUST_20548_PI430257437	GRMZM2G305900_T01	0.004	2.63	HXXXD-type acyl-transferase family protein
CUST_20723_PI430257437	GRMZM5G881088_T01	0.000	5.96	phosphate transporter 1;5
CUST_20749_PI430257437	GRMZM2G381378_T01	0.001	2.47	WRKY DNA-binding protein 70
CUST_20750_PI430257437	GRMZM2G361210_T01	0.003	1.10	C2H2-type zinc finger family protein
CUST_20763_PI430257437	GRMZM2G153683_T01	0.002	1.44	soluble N-ethylmaleimide-sensitive factor adaptor protein 33
CUST_20818_PI430257437	GRMZM2G070034_T01	0.007	3.38	AGAMOUS-like 20
CUST_20868_PI430257437	GRMZM2G481668_T01	0.002	1.42	Integrase-type DNA-binding superfamily protein
CUST_20921_PI430257437	GRMZM2G064174_T01	0.004	-2.99	expansin 11
CUST_20940_PI430257437	GRMZM2G054900_T01	0.009	1.39	calmodulin-binding family protein
CUST_21112_PI430257437	GRMZM2G428233_T01	0.001	1.90	Plant protein of unknown function (DUF828) with plant pleckstrin homology-like region
CUST_21118_PI430257437	GRMZM2G121309_T01	0.006	-1.03	phytochrome-associated protein 1
CUST_21147_PI430257437	GRMZM2G050937_T01	0.005	-3.24	Amidase family protein
CUST_21150_PI430257437	GRMZM2G022212_T01	0.001	2.07	UDP-glucosyltransferase 74F2
CUST_21154_PI430257437	GRMZM2G092666_T01	0.005	1.11	WRKY family transcription factor
CUST_21167_PI430257437	GRMZM2G011598_T01	0.001	1.88	NAC domain containing protein 47
CUST_2121_PI430257437	GRMZM2G343426_T01	0.009	2.24	UDP-glucosyl transferase 73B5
CUST_21379_PI430257437	GRMZM2G033566_T01	0.008	2.28	GDSL-like Lipase/Acylhydrolase superfamily protein
CUST_21387_PI430257437	GRMZM2G174860_T01	0.004	1.51	alpha/beta-Hydrolases superfamily protein
CUST_2144_PI430257437	GRMZM2G167014_T01	0.005	-1.21	Protein kinase superfamily protein
CUST_21576_PI430257437	GRMZM2G168985_T01	0.009	2.78	receptor kinase 3
CUST_21585_PI430257437	GRMZM2G149923_T01	0.009	1.30	calmodulin 1
CUST_21626_PI430257437	GRMZM2G003970_T01	0.006	1.87
CUST_21747_PI430257437	GRMZM2G064437_T01	0.006	-1.54	polyol/monosaccharide transporter 5
CUST_21763_PI430257437	GRMZM2G006762_T01	0.009	-2.80	apyrase 2
CUST_21771_PI430257437	GRMZM2G021035_T01	0.005	1.16
CUST_21812_PI430257437	GRMZM2G015753_T01	0.010	1.55	RING/U-box superfamily protein
CUST_21819_PI430257437	GRMZM2G147683_T01	0.004	-2.49	PAK-box/P21-Rho-binding family protein
CUST_21903_PI430257437	GRMZM2G149576_T01	0.000	1.38	Sulfite exporter TauE/SafE family protein
CUST_21944_PI430257437	GRMZM2G145019_T01	0.003	1.57	Mitochondrial substrate carrier family protein
CUST_21945_PI430257437	GRMZM2G070943_T01	0.001	1.28
CUST_2196_PI430257437	GRMZM2G030790_T01	0.009	-1.92
CUST_22054_PI430257437	GRMZM2G041506_T01	0.006	-1.08	Protein of unknown function (DUF630 and DUF632)
CUST_22227_PI430257437	GRMZM2G419318_T01	0.001	2.99	S-locus lectin protein kinase family protein
CUST_22241_PI430257437	GRMZM2G067600_T01	0.002	3.13
CUST_2240_PI430257437	GRMZM2G321427_T01	0.004	-1.40	UB-like protease 1A
CUST_22456_PI430257437	GRMZM2G117007_T01	0.009	1.10	zinc finger (CCCH-type) family protein
CUST_22457_PI430257437	GRMZM2G169149_T01	0.001	2.78	WRKY DNA-binding protein 18
CUST_22476_PI430257437	GRMZM2G142693_T01	0.003	-1.71	Calcium-binding EF-hand family protein
CUST_22486_PI430257437	GRMZM2G094860_T01	0.005	-1.62	Aluminium activated malate transporter family protein
CUST_22512_PI430257437	GRMZM2G127294_T01	0.003	3.86	lysine histidine transporter 1
CUST_2260_PI430257437	GRMZM2G162238_T01	0.004	-1.96	beta-galactosidase 7
CUST_22607_PI430257437	GRMZM2G344388_T01	0.005	1.92	MAP kinase kinase 7
CUST_22661_PI430257437	GRMZM2G105644_T01	0.010	-1.09	Pyridine nucleotide-disulphide oxidoreductase family protein
CUST_22743_PI430257437	GRMZM2G100931_T01	0.001	-1.95	expansin B2
CUST_23006_PI430257437	GRMZM5G851490_T01	0.008	1.13	WRKY DNA-binding protein 31
CUST_23048_PI430257437	GRMZM2G448051_T01	0.005	1.57	Peroxidase superfamily protein
CUST_23082_PI430257437	GRMZM2G032628_T01	0.002	-2.20	starch branching enzyme 2.2
CUST_23237_PI430257437	GRMZM5G821433_T01	0.010	-1.47	glyceraldehyde 3-phosphate dehydrogenase A subunit
CUST_23271_PI430257437	GRMZM2G065290_T01	0.003	-2.48	WRKY DNA-binding protein 46
CUST_23313_PI430257437	GRMZM2G085945_T01	0.000	-1.13	zinc finger protein 8
CUST_23344_PI430257437	GRMZM2G000603_T01	0.005	1.38	Protein phosphatase 2C family protein
CUST_23381_PI430257437	GRMZM2G050512_T01	0.005	1.15	Protein phosphatase 2C family protein
CUST_23605_PI430257437	GRMZM2G065205_T01	0.008	-1.04	Minichromosome maintenance (MCM2/3/5) family protein
CUST_23665_PI430257437	GRMZM2G013957_T01	0.004	-2.02	cAMP-regulated phosphoprotein 19-related protein
CUST_2376_PI430257437	GRMZM2G137751_T01	0.010	1.45	Calcium-binding EF-hand family protein
CUST_23856_PI430257437	GRMZM2G377079_T01	0.003	2.21	ENHANCED DOWNY MILDEW 2
CUST_2391_PI430257437	GRMZM5G841268_T01	0.007	-2.21
CUST_23926_PI430257437	GRMZM2G457287_T01	0.006	3.18	Protein of Unknown Function (DUF239)
CUST_23998_PI430257437	GRMZM2G363408_T01	0.004	-1.03	Cell division control, Cdc6
CUST_24013_PI430257437	GRMZM2G170116_T01	0.008	-1.12	MATE efflux family protein
CUST_24038_PI430257437	GRMZM2G175927_T01	0.005	2.39	Eukaryotic aspartyl protease family protein
CUST_24160_PI430257437	GRMZM5G864847_T01	0.005	1.16	phytochrome-associated protein 1
CUST_24171_PI430257437	GRMZM2G410293_T01	0.007	-1.01
CUST_24219_PI430257437	GRMZM2G049790_T01	0.002	1.91
CUST_24264_PI430257437	GRMZM2G094241_T01	0.002	-1.28	KNOTTED1-like homeobox gene 6
CUST_24276_PI430257437	GRMZM2G447566_T01	0.008	3.05	RING/U-box superfamily protein
CUST_24317_PI430257437	GRMZM2G002034_T01	0.008	1.13	Pectin lyase-like superfamily protein
CUST_24359_PI430257437	GRMZM2G163136_T01	0.003	2.03
CUST_24391_PI430257437	GRMZM5G836628_T01	0.005	-1.34	Protein phosphatase 2C family protein
CUST_24430_PI430257437	GRMZM2G153434_T01	0.003	-1.95	PQ-loop repeat family protein / transmembrane family protein
CUST_24495_PI430257437	GRMZM2G059562_T01	0.007	1.18	WRKY DNA-binding protein 46
CUST_24529_PI430257437	GRMZM2G468747_T01	0.001	-1.65	Protein of unknown function, DUF538
CUST_24550_PI430257437	GRMZM2G026223_T01	0.002	1.51	AGAMOUS-like 20
CUST_24552_PI430257437	GRMZM2G371058_T01	0.000	-2.01	Dof-type zinc finger DNA-binding family protein
CUST_24560_PI430257437	GRMZM2G470442_T01	0.007	-2.58	cytochrome P450, family 78, subfamily A, polypeptide 10
CUST_24563_PI430257437	GRMZM2G458401_T01	0.008	-1.66	exoribonuclease 4
CUST_24582_PI430257437	GRMZM2G064580_T01	0.009	1.13	RING/U-box superfamily protein
CUST_24587_PI430257437	GRMZM2G125653_T01	0.001	2.28	WRKY DNA-binding protein 40
CUST_24636_PI430257437	GRMZM2G101116_T01	0.000	1.75	RmlC-like cupins superfamily protein
CUST_24736_PI430257437	GRMZM2G090652_T01	0.006	-2.09	GDSL-like Lipase/Acylhydrolase superfamily protein
CUST_24853_PI430257437	GRMZM2G467893_T01	0.004	1.97	Major facilitator superfamily protein
CUST_2493_PI430257437	GRMZM5G894432_T01	0.007	-1.22	Transmembrane amino acid transporter family protein
CUST_24951_PI430257437	GRMZM2G056400_T01	0.004	5.26	Homeodomain-like superfamily protein
CUST_2502_PI430257437	GRMZM2G404081_T01	0.000	-1.00	TRICHOME BIREFRINGENCE-LIKE 38
CUST_25025_PI430257437	GRMZM2G100828_T01	0.007	1.51	heteroglycan glucosidase 1
CUST_25029_PI430257437	GRMZM2G141322_T01	0.007	1.28	ribonuclease 3
CUST_25057_PI430257437	GRMZM2G144997_T01	0.005	1.02	DNAJ-like 20
CUST_25072_PI430257437	GRMZM2G143469_T01	0.000	-1.21	one-helix protein 2
CUST_25095_PI430257437	GRMZM2G001035_T01	0.007	-1.44	Vacuolar iron transporter (VIT) family protein
CUST_25268_PI430257437	GRMZM2G043193_T01	0.010	2.20	ammonium transporter 2
CUST_25348_PI430257437	GRMZM2G367267_T01	0.008	-1.02	cellulose synthase-like D3
CUST_25395_PI430257437	GRMZM2G101333_T01	0.003	-1.95	GDSL-like Lipase/Acylhydrolase superfamily protein
CUST_25464_PI430257437	GRMZM2G168115_T01	0.010	1.11	Eukaryotic aspartyl protease family protein
CUST_25508_PI430257437	GRMZM2G110195_T01	0.003	1.28	amino acid permease 2
CUST_25570_PI430257437	GRMZM5G863146_T01	0.007	2.04	Protein of unknown function, DUF599
CUST_25572_PI430257437	GRMZM2G090419_T01	0.001	1.10	nudix hydrolase homolog 18
CUST_25640_PI430257437	GRMZM2G097081_T01	0.009	2.01	Integrase-type DNA-binding superfamily protein
CUST_25736_PI430257437	GRMZM2G024150_T01	0.005	-1.58	photosystem I subunit D-2
CUST_25737_PI430257437	GRMZM2G110965_T01	0.007	3.32	Zinc-binding dehydrogenase family protein
CUST_25761_PI430257437	GRMZM2G074083_T01	0.007	1.03
CUST_25799_PI430257437	GRMZM2G358830_T01	0.008	1.48	proline extensin-like receptor kinase 1
CUST_25838_PI430257437	GRMZM2G177356_T01	0.005	1.28	Calcium-dependent lipid-binding (CaLB domain) family protein
CUST_25930_PI430257437	GRMZM2G323830_T01	0.000	-1.97	cytochrome P450, family 96, subfamily A, polypeptide 10
CUST_25994_PI430257437	GRMZM2G407949_T01	0.001	2.10	aldehyde dehydrogenase 2C4
CUST_26062_PI430257437	GRMZM2G421934_T01	0.003	1.23
CUST_26109_PI430257437	GRMZM2G380438_T01	0.003	2.06	aldehyde dehydrogenase 2C4
CUST_26138_PI430257437	GRMZM5G831200_T01	0.002	-1.22	Pectin lyase-like superfamily protein
CUST_26237_PI430257437	GRMZM2G442804_T01	0.004	-1.02	S-adenosyl-L-methionine-dependent methyltransferases superfamily protein
CUST_26277_PI430257437	GRMZM2G414475_T01	0.003	-3.58	ralf-like 33
CUST_26318_PI430257437	GRMZM2G059544_T01	0.007	1.66	indole-3-acetic acid inducible 28
CUST_26463_PI430257437	GRMZM2G048154_T01	0.008	1.93	C2H2-type zinc finger family protein
CUST_26465_PI430257437	GRMZM2G141320_T01	0.004	-2.61	monogalactosyldiacylglycerol synthase type C
CUST_26475_PI430257437	GRMZM2G369742_T01	0.001	1.24	MAP kinase substrate 1
CUST_26490_PI430257437	GRMZM2G363429_T01	0.005	-1.78	cytochrome P450, family 722, subfamily A, polypeptide 1
CUST_26582_PI430257437	GRMZM2G004927_T01	0.002	2.24	Pectin lyase-like superfamily protein
CUST_26630_PI430257437	GRMZM2G058404_T01	0.002	-1.42	geranylgeranyl pyrophosphate synthase 1
CUST_26656_PI430257437	GRMZM2G317487_T01	0.003	-1.31	transcription coactivators
CUST_26667_PI430257437	GRMZM2G036351_T01	0.007	1.58	TIFY domain/Divergent CCT motif family protein
CUST_26671_PI430257437	GRMZM2G157845_T01	0.005	1.55	late embryogenesis abundant protein-related / LEA protein-related
CUST_26683_PI430257437	GRMZM2G383881_T01	0.002	-2.08	S-domain-2 5
CUST_26752_PI430257437	GRMZM2G133382_T01	0.003	-1.65
CUST_27018_PI430257437	GRMZM2G056799_T01	0.008	-1.67
CUST_2703_PI430257437	GRMZM2G404769_T01	0.001	-1.23	purple acid phosphatase 3
CUST_27101_PI430257437	GRMZM2G174558_T01	0.002	1.02	VQ motif-containing protein
CUST_27127_PI430257437	GRMZM2G113060_T01	0.003	1.37	related to AP2 4
CUST_27212_PI430257437	GRMZM2G154893_T01	0.000	-1.64	Protein of unknown function (DUF1645)
CUST_2722_PI430257437	GRMZM2G110080_T01	0.003	1.64	Calcium-binding EF-hand family protein
CUST_27248_PI430257437	GRMZM2G348539_T01	0.001	-1.59	Protein of unknown function, DUF538
CUST_27269_PI430257437	GRMZM2G027007_T01	0.008	-1.13
CUST_27305_PI430257437	GRMZM2G076343_T01	0.003	1.45
CUST_2732_PI430257437	GRMZM2G300217_T01	0.005	1.19
CUST_27364_PI430257437	GRMZM2G148460_T01	0.004	2.30	GDSL-like Lipase/Acylhydrolase superfamily protein
CUST_27383_PI430257437	GRMZM5G854533_T01	0.000	2.42	chloroplast thylakoid lumen protein
CUST_27443_PI430257437	GRMZM5G830545_T01	0.002	-4.32
CUST_27456_PI430257437	GRMZM2G105429_T01	0.006	2.43
CUST_27489_PI430257437	GRMZM5G836683_T01	0.002	1.83	sterol methyltransferase 1
CUST_27509_PI430257437	GRMZM2G139639_T01	0.005	3.71	phosphate transporter 1;3
CUST_27749_PI430257437	GRMZM2G075244_T01	0.002	2.08	cytochrome P450, family 709, subfamily B, polypeptide 2
CUST_27811_PI430257437	GRMZM2G047262_T01	0.001	3.37	P-loop containing nucleoside triphosphate hydrolases superfamily protein
CUST_2783_PI430257437	GRMZM2G050405_T01	0.005	-1.24	Cytidine/deoxycytidylate deaminase family protein
CUST_27838_PI430257437	GRMZM2G055070_T01	0.005	-1.58	Integrase-type DNA-binding superfamily protein
CUST_27871_PI430257437	GRMZM2G148904_T01	0.000	3.60	S-adenosyl-L-methionine-dependent methyltransferases superfamily protein
CUST_27974_PI430257437	GRMZM2G362857_T01	0.008	1.06	Calcium-binding EF-hand family protein
CUST_28047_PI430257437	GRMZM2G166044_T01	0.006	-1.74	Plant calmodulin-binding protein-related
CUST_28056_PI430257437	GRMZM2G168365_T01	0.001	-1.19	senescence-associated gene 29
CUST_28087_PI430257437	GRMZM2G113618_T01	0.006	1.93	cytochrome P450, family 71, subfamily B, polypeptide 2
CUST_28132_PI430257437	GRMZM2G066326_T01	0.007	-1.10	xylem cysteine peptidase 1
CUST_28169_PI430257437	GRMZM2G174883_T01	0.001	-1.22	RmlC-like cupins superfamily protein
CUST_28214_PI430257437	GRMZM2G371793_T01	0.001	-2.23	HAD superfamily, subfamily IIIB acid phosphatase
CUST_28411_PI430257437	GRMZM2G111954_T01	0.007	-1.69	NAD(P)-linked oxidoreductase superfamily protein
CUST_28570_PI430257437	GRMZM2G045473_T01	0.003	2.41	phosphate transporter 1;5
CUST_28604_PI430257437	GRMZM2G139406_T01	0.004	-2.10
CUST_28628_PI430257437	GRMZM2G142870_T01	0.010	1.44	multidrug resistance-associated protein 10
CUST_28824_PI430257437	GRMZM2G169458_T01	0.003	-1.62	aldehyde dehydrogenase 3F1
CUST_28867_PI430257437	GRMZM2G172081_T01	0.000	-1.95	roline-rich extensin-like receptor kinase 4
CUST_28889_PI430257437	GRMZM2G082504_T01	0.000	4.60
CUST_28936_PI430257437	GRMZM2G006565_T01	0.000	-2.50	UDP-Glycosyltransferase superfamily protein
CUST_2905_PI430257437	GRMZM2G407279_T01	0.002	1.04
CUST_29109_PI430257437	GRMZM2G145444_T01	0.003	1.12	myb domain protein r1
CUST_29122_PI430257437	GRMZM2G030688_T01	0.004	-2.38	Protein of unknown function (DUF506)
CUST_29234_PI430257437	GRMZM2G125522_T01	0.002	1.38	Homeodomain-like transcriptional regulator
CUST_2927_PI430257437	GRMZM2G124799_T01	0.001	-2.26	O-methyltransferase family protein
CUST_29389_PI430257437	GRMZM2G140107_T01	0.007	1.58	sucrose phosphate synthase 3F
CUST_29398_PI430257437	GRMZM2G035278_T01	0.009	-2.99	Polyketide cyclase/dehydrase and lipid transport superfamily protein
CUST_29477_PI430257437	GRMZM2G072218_T01	0.000	-3.21	serine carboxypeptidase-like 40
CUST_29482_PI430257437	GRMZM2G044247_T01	0.006	-1.45	Dihydrodipicolinate reductase, bacterial/plant
CUST_29550_PI430257437	GRMZM2G157675_T01	0.006	-1.77	Nodulin MtN3 family protein
CUST_29562_PI430257437	GRMZM2G018946_T01	0.008	-1.38	replicon protein A2
CUST_29593_PI430257437	GRMZM2G129140_T01	0.003	1.35	VQ motif-containing protein
CUST_2960_PI430257437	GRMZM2G072669_T01	0.009	-1.59	Protein of unknown function, DUF547
CUST_2964_PI430257437	GRMZM2G085924_T01	0.008	-1.06	O-methyltransferase family protein
CUST_29703_PI430257437	GRMZM2G145440_T01	0.009	1.74	somatic embryogenesis receptor-like kinase 1
CUST_29752_PI430257437	GRMZM2G073059_T01	0.002	1.78	Cyclase family protein
CUST_29914_PI430257437	GRMZM2G416750_T01	0.010	1.46	RING/U-box superfamily protein
CUST_29961_PI430257437	GRMZM2G342197_T01	0.005	1.26	Protein phosphatase 2C family protein
CUST_30054_PI430257437	GRMZM2G022934_T01	0.006	-1.36	methyl esterase 1
CUST_30059_PI430257437	GRMZM2G379179_T01	0.001	-1.19	Alcohol dehydrogenase transcription factor Myb/SANT-like family protein
CUST_30086_PI430257437	GRMZM2G123394_T01	0.004	1.31	ortholog of sugar beet HS1 PRO-1 2
CUST_30117_PI430257437	GRMZM2G301089_T01	0.007	1.77	basic helix-loop-helix (bHLH) DNA-binding superfamily protein
CUST_3017_PI430257437	GRMZM2G078246_T01	0.004	-1.34
CUST_30216_PI430257437	GRMZM2G336448_T01	0.008	1.74	zinc induced facilitator-like 1
CUST_30279_PI430257437	GRMZM2G011592_T01	0.006	-1.17	cation exchanger 1
CUST_30294_PI430257437	GRMZM2G160747_T01	0.003	1.54	FAD-dependent oxidoreductase family protein
CUST_3038_PI430257437	GRMZM2G106980_T01	0.000	-2.81	BURP domain-containing protein
CUST_30599_PI430257437	GRMZM2G171365_T01	0.007	2.23	AGAMOUS-like 20
CUST_30629_PI430257437	GRMZM2G178880_T01	0.006	-1.08	Nucleotide-diphospho-sugar transferases superfamily protein
CUST_3063_PI430257437	GRMZM2G349839_T01	0.000	-2.75	apyrase 1
CUST_30678_PI430257437	GRMZM2G426046_T01	0.007	1.20	Calcium-binding EF-hand family protein
CUST_30774_PI430257437	GRMZM5G836174_T01	0.003	-1.76	phosphate starvation-induced gene 2
CUST_30940_PI430257437	GRMZM2G407623_T01	0.000	-2.38	phosphatase 2C5
CUST_30945_PI430257437	GRMZM2G408537_T01	0.009	1.39
CUST_30954_PI430257437	GRMZM2G419290_T01	0.001	2.55	S-locus lectin protein kinase family protein
CUST_30958_PI430257437	GRMZM2G175019_T01	0.000	-1.20
CUST_31048_PI430257437	GRMZM2G305834_T01	0.008	1.04
CUST_31136_PI430257437	GRMZM2G357112_T01	0.004	1.17	Late embryogenesis abundant (LEA) hydroxyproline-rich glycoprotein family
CUST_31166_PI430257437	GRMZM2G045748_T01	0.002	-3.51	myb domain protein 30
CUST_31177_PI430257437	GRMZM2G118172_T01	0.007	2.51	VQ motif-containing protein
CUST_31204_PI430257437	GRMZM2G000326_T01	0.006	-2.30	Serine protease inhibitor, potato inhibitor I-type family protein
CUST_31215_PI430257437	GRMZM2G010251_T01	0.006	-3.44	nitrate transporter 2:1
CUST_31343_PI430257437	GRMZM2G047656_T01	0.003	2.13	root hair specific 19
CUST_31436_PI430257437	GRMZM2G061776_T01	0.001	1.60	Peroxidase family protein
CUST_31449_PI430257437	GRMZM2G334734_T01	0.003	-1.42	Protein of unknown function, DUF538
CUST_31474_PI430257437	GRMZM2G021289_T01	0.008	-2.06
CUST_31492_PI430257437	GRMZM2G359799_T01	0.000	2.26	expansin 11
CUST_31495_PI430257437	GRMZM2G048904_T01	0.005	-1.08	GDSL-like Lipase/Acylhydrolase superfamily protein
CUST_31498_PI430257437	GRMZM2G028543_T01	0.002	-1.37	RING/U-box superfamily protein
CUST_31529_PI430257437	GRMZM2G117392_T01	0.007	-1.43
CUST_31542_PI430257437	GRMZM2G165919_T01	0.009	-1.10	galactinol synthase 1
CUST_31553_PI430257437	GRMZM2G070279_T01	0.006	1.58	NAD(P)-binding Rossmann-fold superfamily protein
CUST_31615_PI430257437	GRMZM2G079613_T01	0.003	-2.81	Tetratricopeptide repeat (TPR)-like superfamily protein
CUST_31732_PI430257437	GRMZM2G049538_T01	0.001	-1.62	Terpenoid cyclases/Protein prenyltransferases superfamily protein
CUST_31738_PI430257437	GRMZM2G031628_T01	0.003	-2.11	beta-glucosidase 47
CUST_31757_PI430257437	GRMZM2G113089_T01	0.006	-1.24	FBD, F-box and Leucine Rich Repeat domains containing protein
CUST_3177_PI430257437	GRMZM2G148064_T01	0.004	-1.18	Pollen Ole e 1 allergen and extensin family protein
CUST_31785_PI430257437	GRMZM2G162284_T01	0.002	-1.10	high mobility group B3
CUST_31875_PI430257437	GRMZM2G082520_T01	0.005	-1.39	expansin B2
CUST_31892_PI430257437	GRMZM2G141392_T01	0.004	1.83	exocyst subunit exo70 family protein B1
CUST_31904_PI430257437	GRMZM2G097283_T01	0.000	-2.23	UbiA prenyltransferase family protein
CUST_3201_PI430257437	GRMZM2G441632_T01	0.004	-1.17	Pyridoxal phosphate (PLP)-dependent transferases superfamily protein
CUST_32034_PI430257437	GRMZM2G406026_T01	0.007	-1.90	Protein of unknown function (DUF3049)
CUST_32154_PI430257437	GRMZM2G083894_T01	0.001	1.01	A20/AN1-like zinc finger family protein
CUST_32169_PI430257437	GRMZM2G345493_T01	0.007	2.51	Aldolase superfamily protein
CUST_32302_PI430257437	GRMZM2G313316_T01	0.000	-1.80	tracheary element differentiation-related 6
CUST_32419_PI430257437	GRMZM5G884600_T01	0.000	1.68	glutathione peroxidase 6
CUST_3242_PI430257437	GRMZM2G037156_T01	0.001	-1.49	Peroxidase superfamily protein
CUST_32468_PI430257437	GRMZM2G004060_T01	0.003	2.40	WRKY DNA-binding protein 70
CUST_32484_PI430257437	GRMZM2G081557_T01	0.001	1.43	myb domain protein 9
CUST_32641_PI430257437	GRMZM2G027098_T01	0.006	-1.34	tonoplast intrinsic protein 2;3
CUST_32671_PI430257437	GRMZM2G149051_T01	0.008	-1.08	Leucine-rich receptor-like protein kinase family protein
CUST_32763_PI430257437	GRMZM2G002260_T01	0.009	-3.61	glycosyl hydrolase family 10 protein / carbohydrate-binding domain-containing protein
CUST_32860_PI430257437	GRMZM2G059392_T01	0.004	-1.07	Putative lysine decarboxylase family protein
CUST_32951_PI430257437	GRMZM2G458423_T01	0.002	-1.16	putative recombination initiation defects 3
CUST_33001_PI430257437	GRMZM2G080041_T01	0.003	-1.01	Leucine-rich receptor-like protein kinase family protein
CUST_33049_PI430257437	GRMZM2G097509_T01	0.010	-2.08	fatty acid desaturase A
CUST_33086_PI430257437	GRMZM2G009045_T01	0.003	1.97	phosphate transporter 3;1
CUST_33378_PI430257437	GRMZM2G060760_T01	0.003	1.55	methyl esterase 17
CUST_33394_PI430257437	GRMZM2G431030_T01	0.009	1.20
CUST_33411_PI430257437	GRMZM2G415077_T01	0.009	1.30	Homeodomain-like superfamily protein
CUST_33425_PI430257437	GRMZM2G476040_T01	0.003	3.65
CUST_33509_PI430257437	GRMZM2G437912_T01	0.008	1.13	arogenate dehydratase 6
CUST_33537_PI430257437	GRMZM2G085049_T01	0.000	-2.08	Immunoglobulin E-set superfamily protein
CUST_33551_PI430257437	GRMZM2G034846_T01	0.004	-2.52	Plant invertase/pectin methylesterase inhibitor superfamily protein
CUST_33592_PI430257437	GRMZM2G152857_T01	0.003	-1.38	plant U-box 9
CUST_33611_PI430257437	GRMZM5G882986_T01	0.002	1.07	Chalcone-flavanone isomerase family protein
CUST_33629_PI430257437	GRMZM2G114523_T01	0.004	-1.85	Transmembrane amino acid transporter family protein
CUST_33707_PI430257437	GRMZM2G404603_T01	0.000	2.22
CUST_33805_PI430257437	GRMZM2G404676_T01	0.004	-1.21	Peroxidase superfamily protein
CUST_33852_PI430257437	GRMZM2G319435_T01	0.007	-1.86	Transducin/WD40 repeat-like superfamily protein
CUST_33856_PI430257437	GRMZM2G111975_T01	0.006	1.73	Glycosyltransferase family 29 (sialyltransferase) family protein
CUST_33873_PI430257437	GRMZM2G115716_T01	0.005	1.25	S-locus lectin protein kinase family protein
CUST_33941_PI430257437	GRMZM2G169033_T01	0.006	2.62	laccase 14
CUST_33963_PI430257437	GRMZM2G016521_T01	0.000	1.18
CUST_34051_PI430257437	GRMZM2G133633_T01	0.001	1.43	glycosyltransferase family protein 47
CUST_34059_PI430257437	GRMZM2G137676_T01	0.001	2.55	Plant invertase/pectin methylesterase inhibitor superfamily
CUST_34122_PI430257437	GRMZM2G401328_T01	0.003	1.85	Cystatin/monellin superfamily protein
CUST_34126_PI430257437	GRMZM2G061521_T01	0.002	1.68	Pollen Ole e 1 allergen and extensin family protein
CUST_34162_PI430257437	GRMZM2G152415_T01	0.005	4.56	AGAMOUS-like 66
CUST_34243_PI430257437	GRMZM2G130333_T01	0.009	-2.04	aspartic proteinase A1
CUST_34261_PI430257437	GRMZM2G046458_T01	0.008	-2.18
CUST_34283_PI430257437	GRMZM2G135722_T01	0.000	2.22	UDP-Glycosyltransferase superfamily protein
CUST_34315_PI430257437	GRMZM2G060079_T01	0.009	1.49	oxidoreductase, 2OG-Fe(II) oxygenase family protein
CUST_34452_PI430257437	GRMZM2G318652_T01	0.001	2.58
CUST_34498_PI430257437	GRMZM2G328593_T01	0.007	-1.73
CUST_34523_PI430257437	GRMZM2G400714_T01	0.005	1.17	salt tolerance zinc finger
CUST_34565_PI430257437	GRMZM2G135019_T01	0.001	-1.06
CUST_34568_PI430257437	GRMZM2G012342_T01	0.001	-1.51	translocon at inner membrane of chloroplasts 21
CUST_34622_PI430257437	GRMZM2G116685_T01	0.005	1.04	CRINKLY4 related 4
CUST_34955_PI430257437	GRMZM2G367701_T01	0.002	-1.44	xylem cysteine peptidase 2
CUST_34976_PI430257437	GRMZM2G150674_T01	0.004	-1.07
CUST_35042_PI430257437	GRMZM2G427713_T01	0.007	1.56
CUST_35068_PI430257437	GRMZM2G477063_T01	0.005	3.21
CUST_35078_PI430257437	GRMZM2G404922_T01	0.001	2.08	basic helix-loop-helix (bHLH) DNA-binding superfamily protein
CUST_35088_PI430257437	GRMZM2G320705_T01	0.009	1.92	RPM1 interacting protein 4
CUST_35329_PI430257437	GRMZM2G402714_T01	0.009	-1.33	ubiquitin 9
CUST_35454_PI430257437	GRMZM2G082502_T01	0.002	1.24	Serine carboxypeptidase S28 family protein
CUST_35460_PI430257437	GRMZM2G034563_T01	0.001	2.15	Homeodomain-like superfamily protein
CUST_35667_PI430257437	GRMZM2G039969_T01	0.009	1.54	Late embryogenesis abundant (LEA) hydroxyproline-rich glycoprotein family
CUST_3567_PI430257437	GRMZM2G351248_T01	0.004	1.06	NAD(P)-binding Rossmann-fold superfamily protein
CUST_35698_PI430257437	GRMZM2G091338_T01	0.009	-2.02	Protein kinase superfamily protein
CUST_35889_PI430257437	GRMZM2G125032_T01	0.000	2.06	Glycosyl hydrolase superfamily protein
CUST_35995_PI430257437	GRMZM2G043396_T01	0.009	-1.13
CUST_36036_PI430257437	GRMZM2G092672_T01	0.001	-1.58	plant intracellular ras group-related LRR 1
CUST_36104_PI430257437	GRMZM2G176495_T01	0.004	-1.20	Calcium-dependent ARF-type GTPase activating protein family
CUST_36106_PI430257437	GRMZM2G052100_T01	0.001	1.83
CUST_36268_PI430257437	GRMZM2G112251_T01	0.007	1.83	C2H2 and C2HC zinc fingers superfamily protein
CUST_36278_PI430257437	GRMZM2G405133_T01	0.002	-1.10
CUST_36324_PI430257437	GRMZM2G368411_T01	0.007	-1.48	2-oxoglutarate (2OG) and Fe(II)-dependent oxygenase superfamily protein
CUST_36337_PI430257437	GRMZM2G323936_T01	0.010	-1.25	Rho GTPase activating protein with PAK-box/P21-Rho-binding domain
CUST_36427_PI430257437	AC191551.3_FGT003	0.008	-1.78	Chalcone and stilbene synthase family protein
CUST_36508_PI430257437	AC185611.3_FGT001	0.006	2.51
CUST_36515_PI430257437	AC215260.3_FGT001	0.005	-1.02	Disease resistance-responsive (dirigent-like protein) family protein
CUST_36861_PI430257437	AC202435.3_FGT003	0.002	-1.15	purple acid phosphatase 3
CUST_36878_PI430257437	AC194592.2_FGT001	0.002	1.48	S-adenosyl-L-methionine-dependent methyltransferases superfamily protein
CUST_36879_PI430257437	AC217293.3_FGT007	0.009	-1.19	wall-associated kinase 2
CUST_36936_PI430257437	AC190799.2_FGT010	0.003	-1.76
CUST_36999_PI430257437	AC197837.3_FGT003	0.008	-1.20
CUST_37260_PI430257437	AC199355.3_FGT004	0.008	-1.89
CUST_37264_PI430257437	AC194666.2_FGT010	0.005	-1.05
CUST_37441_PI430257437	AC187217.4_FGT004	0.001	-1.44
CUST_3751_PI430257437	GRMZM2G060481_T01	0.002	2.77	3-ketoacyl-CoA synthase 6
CUST_37940_PI430257437	AC186579.3_FGT007	0.002	-1.73	RING/U-box superfamily protein
CUST_38006_PI430257437	AC186493.4_FGT002	0.004	-1.08
CUST_38208_PI430257437	AC191380.3_FGT001	0.004	-1.31
CUST_38295_PI430257437	AC196009.2_FGT008	0.003	-1.54
CUST_38305_PI430257437	AC234521.1_FGT006	0.008	-1.09	TCP family transcription factor
CUST_38340_PI430257437	AC206638.3_FGT007	0.007	-1.15	VQ motif-containing protein
CUST_38412_PI430257437	AC203966.5_FGT003	0.009	-1.00	Domain of unknown function (DUF303)
CUST_38460_PI430257437	AC210173.4_FGT005	0.006	1.45	ferulic acid 5-hydroxylase 1
CUST_38476_PI430257437	AC209819.3_FGT005	0.000	-1.79	O-methyltransferase family protein
CUST_38536_PI430257437	AC207043.3_FGT002	0.001	1.33	VQ motif-containing protein
CUST_38559_PI430257437	AC195138.3_FGT004	0.006	-1.65	hydroxyproline-rich glycoprotein family protein
CUST_38598_PI430257437	AC201740.3_FGT003	0.008	-1.22	C2H2 and C2HC zinc fingers superfamily protein
CUST_38609_PI430257437	AC214771.3_FGT003	0.005	1.27	Core-2/I-branching beta-1,6-N-acetylglucosaminyltransferase family protein
CUST_38700_PI430257437	AC233865.1_FGT004	0.005	2.65	senescence-associated E3 ubiquitin ligase 1
CUST_38758_PI430257437	AC234190.1_FGT001	0.006	-2.34	expansin A17
CUST_38825_PI430257437	AC189750.4_FGT004	0.001	-1.77	APS reductase 3
CUST_38850_PI430257437	AC203909.3_FGT007	0.003	1.31	FAD-binding Berberine family protein
CUST_38896_PI430257437	AC213521.3_FGT005	0.001	1.23	Glutamyl-tRNA reductase family protein
CUST_38926_PI430257437	AC196412.3_FGT001	0.006	-3.54	Pyridoxal phosphate (PLP)-dependent transferases superfamily protein
CUST_38961_PI430257437	AC190623.3_FGT002	0.004	-2.24
CUST_39039_PI430257437	AC202855.3_FGT004	0.001	-1.40	Uncharacterised protein family (UPF0497)
CUST_39082_PI430257437	AC206350.3_FGT005	0.010	-1.22	Disease resistance-responsive (dirigent-like protein) family protein
CUST_3911_PI430257437	GRMZM2G179143_T01	0.002	-6.02	cytochrome P450, family 87, subfamily A, polypeptide 9
CUST_39141_PI430257437	AC210193.4_FGT002	0.002	-1.45
CUST_39152_PI430257437	AC210204.3_FGT002	0.001	1.14	Calcium-dependent lipid-binding (CaLB domain) family protein
CUST_39204_PI430257437	AC203753.4_FGT006	0.002	2.38	heteroglycan glucosidase 1
CUST_39253_PI430257437	AC198937.4_FGT003	0.009	-1.70	chorismate mutase 2
CUST_39285_PI430257437	AC210616.4_FGT005	0.002	1.09	Ethylene insensitive 3 family protein
CUST_39300_PI430257437	AC186147.3_FGT008	0.000	-1.08	Galactosyl transferase GMA12/MNN10 family protein
CUST_401_PI430257437	GRMZM2G166062_T01	0.009	-1.34	Alba DNA/RNA-binding protein
CUST_4042_PI430257437	GRMZM2G378019_T01	0.001	-1.59	UB-like protease 1A
CUST_4080_PI430257437	GRMZM2G091643_T01	0.000	-1.48	AMP-dependent synthetase and ligase family protein
CUST_4081_PI430257437	GRMZM2G416045_T01	0.006	2.15	UDP-Glycosyltransferase superfamily protein
CUST_4116_PI430257437	GRMZM2G167336_T01	0.003	-2.36	cytochrome P450, family 93, subfamily D, polypeptide 1
CUST_4129_PI430257437	GRMZM2G052123_T01	0.006	5.17	AGAMOUS-like 16
CUST_4257_PI430257437	GRMZM2G399844_T01	0.003	-1.40
CUST_4285_PI430257437	GRMZM2G066142_T01	0.003	-4.89	HXXXD-type acyl-transferase family protein
CUST_468_PI430257437	GRMZM2G351232_T01	0.001	-1.26	purple acid phosphatase 3
CUST_4743_PI430257437	GRMZM2G104092_T01	0.007	1.36	cellulose synthase 1
CUST_476_PI430257437	GRMZM2G125571_T01	0.005	3.26
CUST_4771_PI430257437	GRMZM2G323182_T01	0.005	-1.35	ascorbate peroxidase 1
CUST_4828_PI430257437	GRMZM2G168956_T01	0.000	2.75	3-ketoacyl-CoA synthase 5
CUST_5035_PI430257437	GRMZM2G355773_T01	0.002	-1.77	Histone superfamily protein
CUST_5222_PI430257437	GRMZM2G445854_T01	0.008	-2.14	Terpenoid cyclases/Protein prenyltransferases superfamily protein
CUST_5233_PI430257437	GRMZM5G844685_T01	0.007	-1.12
CUST_5259_PI430257437	GRMZM2G701300_T01	0.002	-1.78
CUST_5326_PI430257437	GRMZM2G702283_T01	0.000	-1.88
CUST_5327_PI430257437	GRMZM2G311162_T01	0.005	-1.15
CUST_5387_PI430257437	GRMZM2G704248_T01	0.009	-1.10
CUST_5393_PI430257437	GRMZM2G150084_T01	0.006	-1.87
CUST_5592_PI430257437	GRMZM2G004278_T01	0.005	1.75	wall associated kinase 3
CUST_5836_PI430257437	GRMZM2G138844_T01	0.007	-1.39
CUST_6002_PI430257437	GRMZM2G511730_T01	0.008	1.08
CUST_614_PI430257437	GRMZM2G074971_T01	0.006	-2.19
CUST_621_PI430257437	GRMZM2G179349_T01	0.002	-2.00	Nodulin MtN3 family protein
CUST_625_PI430257437	GRMZM2G387087_T01	0.002	1.21	fucosyltransferase 8
CUST_6272_PI430257437	GRMZM2G163178_T01	0.010	1.60
CUST_6328_PI430257437	GRMZM2G421160_T01	0.006	-1.05
CUST_6329_PI430257437	GRMZM2G124567_T01	0.006	1.12
CUST_6418_PI430257437	GRMZM2G588623_T01	0.001	-1.08
CUST_6541_PI430257437	GRMZM2G306735_T01	0.001	-1.16
CUST_6585_PI430257437	GRMZM5G809579_T01	0.009	1.51
CUST_6589_PI430257437	GRMZM2G427054_T01	0.000	-3.03
CUST_664_PI430257437	GRMZM2G391339_T01	0.003	-1.57
CUST_667_PI430257437	GRMZM2G479610_T01	0.008	1.03	nuclear factor Y, subunit C2
CUST_68_PI430257437	GRMZM2G472671_T01	0.004	-1.15	Basic helix-loop-helix (bHLH) DNA-binding family protein
CUST_6876_PI430257437	GRMZM2G313742_T01	0.000	1.75
CUST_6890_PI430257437	GRMZM2G441548_T01	0.009	-1.49
CUST_7074_PI430257437	GRMZM2G118619_T01	0.008	3.22	nonsense-mediated mRNA decay NMD3 family protein
CUST_7237_PI430257437	GRMZM5G845280_T01	0.004	-1.20
CUST_7288_PI430257437	GRMZM2G380280_T01	0.001	-2.04
CUST_744_PI430257437	GRMZM2G020043_T01	0.000	1.16
CUST_7699_PI430257437	GRMZM2G004305_T01	0.009	1.62	stress enhanced protein 2
CUST_7834_PI430257437	GRMZM2G118183_T01	0.001	2.25
CUST_8118_PI430257437	GRMZM2G136023_T01	0.003	1.15
CUST_813_PI430257437	GRMZM2G319138_T01	0.007	1.23	pleiotropic drug resistance 6
CUST_8343_PI430257437	GRMZM2G317426_T01	0.003	1.90
CUST_8455_PI430257437	GRMZM2G703769_T01	0.008	-1.21
CUST_8619_PI430257437	GRMZM2G148499_T01	0.003	-1.27
CUST_8633_PI430257437	GRMZM2G303993_T01	0.005	1.00
CUST_8653_PI430257437	GRMZM2G113332_T01	0.000	-3.36	copper chaperone
CUST_8811_PI430257437	GRMZM2G179550_T01	0.007	1.45
CUST_8955_PI430257437	GRMZM2G384298_T01	0.004	-1.18
CUST_9129_PI430257437	GRMZM5G852794_T01	0.004	-2.86
CUST_927_PI430257437	GRMZM2G070011_T01	0.005	4.21	Cysteine proteinases superfamily protein
CUST_9314_PI430257437	GRMZM2G359589_T01	0.001	1.32
CUST_9698_PI430257437	GRMZM2G053170_T01	0.003	1.01

## Sheet: T250-specific, 1d vs 0d
ProbeName	Transcript ID	Raw p value	Log2(1d/0d)	Description
CUST_9139_PI430257437	GRMZM2G169749_T01	0.000	6.40
CUST_21908_PI430257437	GRMZM2G102322_T01	0.003	6.15	plasmodesmata callose-binding protein 5
CUST_3328_PI430257437	GRMZM2G136977_T01	0.007	4.92	ROTUNDIFOLIA like 4
CUST_39174_PI430257437	AC209819.3_FGT003	0.002	4.58
CUST_21617_PI430257437	GRMZM2G044851_T01	0.000	3.16	nitrate transporter 1.5
CUST_18889_PI430257437	GRMZM2G078469_T01	0.009	2.53	Plant protein of unknown function (DUF828)
CUST_25282_PI430257437	GRMZM2G060886_T01	0.002	2.27	S-adenosyl-L-methionine-dependent methyltransferases superfamily protein
CUST_30016_PI430257437	GRMZM2G153359_T01	0.003	2.20	gibberellin 2-oxidase 8
CUST_19170_PI430257437	GRMZM2G039993_T01	0.003	2.04	S-adenosyl-L-methionine-dependent methyltransferases superfamily protein
CUST_2733_PI430257437	GRMZM2G046947_T01	0.009	2.03	Pentatricopeptide repeat (PPR) superfamily protein
CUST_31246_PI430257437	GRMZM2G015692_T01	0.004	1.83	alpha/beta-Hydrolases superfamily protein
CUST_18543_PI430257437	GRMZM2G121333_T01	0.010	1.65	alpha/beta-Hydrolases superfamily protein
CUST_17616_PI430257437	GRMZM2G062154_T01	0.002	1.53	tubby like protein 7
CUST_27585_PI430257437	GRMZM2G025971_T01	0.000	1.48	hydroxycinnamoyl-CoA shikimate/quinate hydroxycinnamoyl transferase
CUST_1773_PI430257437	GRMZM2G070304_T01	0.008	1.47	glycerol-3-phosphate acyltransferase 3
CUST_23365_PI430257437	GRMZM2G427937_T01	0.007	1.46	Peroxidase superfamily protein
CUST_33181_PI430257437	GRMZM2G067238_T01	0.008	1.46	Protein of unknown function, DUF599
CUST_68_PI430257437	GRMZM2G472671_T01	0.008	1.38	Basic helix-loop-helix (bHLH) DNA-binding family protein
CUST_24479_PI430257437	GRMZM2G125669_T01	0.004	1.27	alternative oxidase 1A
CUST_19683_PI430257437	GRMZM2G083574_T01	0.009	1.23	cytochrome P450, family 86, subfamily A, polypeptide 1
CUST_27533_PI430257437	GRMZM2G074645_T01	0.007	1.18	POX (plant homeobox) family protein
CUST_30207_PI430257437	GRMZM2G393507_T01	0.002	1.18	Pathogenesis-related thaumatin superfamily protein
CUST_13992_PI430257437	GRMZM2G113365_T01	0.006	1.18	pre-mRNA-processing protein 40A
CUST_18888_PI430257437	GRMZM2G025205_T01	0.001	1.17
CUST_17899_PI430257437	GRMZM2G144421_T01	0.002	1.17	SAUR-like auxin-responsive protein family
CUST_25913_PI430257437	GRMZM2G037012_T01	0.005	1.10
CUST_37560_PI430257437	AC190491.1_FGT002	0.004	1.09
CUST_14768_PI430257437	GRMZM2G084086_T01	0.003	1.08	Phosphotyrosine protein phosphatases superfamily protein
CUST_27913_PI430257437	GRMZM2G035213_T01	0.004	1.05	gamma-tocopherol methyltransferase
CUST_17585_PI430257437	GRMZM2G375172_T01	0.000	1.03	Pre-mRNA-splicing factor 3
CUST_6007_PI430257437	GRMZM2G371942_T01	0.002	1.02
CUST_29687_PI430257437	GRMZM2G011800_T01	0.005	-1.02	myosin heavy chain-related
CUST_1625_PI430257437	GRMZM2G103881_T01	0.005	-1.04	non-yellowing 1
CUST_25344_PI430257437	GRMZM2G073693_T01	0.003	-1.08	phloem protein 2-A1
CUST_34764_PI430257437	GRMZM2G143599_T01	0.004	-1.09	Mob1/phocein family protein
CUST_29070_PI430257437	GRMZM2G302045_T01	0.001	-1.10	Protein of unknown function (DUF1624)
CUST_30814_PI430257437	GRMZM2G024992_T01	0.005	-1.11
CUST_4925_PI430257437	GRMZM2G336773_T01	0.005	-1.13
CUST_34961_PI430257437	GRMZM2G027857_T01	0.004	-1.16	AUTOPHAGY 6
CUST_17738_PI430257437	GRMZM2G104613_T01	0.004	-1.16	isopropylmalate dehydrogenase 2
CUST_16058_PI430257437	GRMZM2G429533_T01	0.003	-1.20
CUST_36093_PI430257437	GRMZM2G176841_T01	0.008	-1.22	HVA22-like protein F
CUST_32169_PI430257437	GRMZM2G345493_T01	0.006	-1.22	Aldolase superfamily protein
CUST_25926_PI430257437	GRMZM2G159250_T01	0.008	-1.24	ribosome recycling factor, chloroplast precursor
CUST_4082_PI430257437	GRMZM2G102625_T01	0.008	-1.24	Homeotic gene regulator
CUST_34870_PI430257437	GRMZM2G099239_T01	0.008	-1.31	Remorin family protein
CUST_2838_PI430257437	GRMZM2G333033_T01	0.008	-1.34	SOUL heme-binding family protein
CUST_28866_PI430257437	GRMZM2G163578_T01	0.003	-1.35	alpha/beta-Hydrolases superfamily protein
CUST_31946_PI430257437	GRMZM5G822098_T01	0.007	-1.35
CUST_3109_PI430257437	GRMZM2G457789_T01	0.006	-1.36	proteasome activating protein 200
CUST_30794_PI430257437	GRMZM2G437314_T01	0.001	-1.39	NB-ARC domain-containing disease resistance protein
CUST_168_PI430257437	GRMZM2G095265_T01	0.002	-1.48	senescence-associated gene 12
CUST_447_PI430257437	GRMZM2G075330_T01	0.007	-1.51	SOUL heme-binding family protein
CUST_9311_PI430257437	GRMZM2G497928_T01	0.001	-1.54
CUST_35708_PI430257437	GRMZM2G147243_T01	0.008	-1.56	phytochrome-associated protein 2
CUST_27687_PI430257437	GRMZM2G539821_T01	0.002	-1.58	scramblase-related
CUST_5905_PI430257437	GRMZM2G000536_T01	0.001	-1.59	Seed maturation protein
CUST_28199_PI430257437	GRMZM2G013271_T01	0.009	-1.63	ovate family protein 6
CUST_2495_PI430257437	GRMZM2G020073_T01	0.003	-1.65	Chaperone protein htpG family protein
CUST_600_PI430257437	GRMZM2G414007_T01	0.003	-1.65	pumilio 24
CUST_17101_PI430257437	GRMZM2G445616_T01	0.009	-1.76
CUST_33749_PI430257437	GRMZM2G131266_T01	0.002	-1.79	ARIA-interacting double AP2 domain protein
CUST_621_PI430257437	GRMZM2G179349_T01	0.001	-1.90	Nodulin MtN3 family protein
CUST_13264_PI430257437	GRMZM2G179106_T01	0.001	-1.95	Major facilitator superfamily protein
CUST_1065_PI430257437	GRMZM2G157016_T01	0.008	-2.01	DNA repair (Rad51) family protein
CUST_20391_PI430257437	GRMZM2G101446_T01	0.000	-2.03	E3 ubiquitin ligase SCF complex subunit SKP1/ASK1 family protein
CUST_1909_PI430257437	GRMZM2G179444_T01	0.003	-2.32	Pectin lyase-like superfamily protein
CUST_14363_PI430257437	GRMZM2G019974_T01	0.005	-2.78	organic cation/carnitine transporter 2
CUST_917_PI430257437	GRMZM5G807276_T01	0.007	-2.82	2-oxoglutarate (2OG) and Fe(II)-dependent oxygenase superfamily protein
CUST_36436_PI430257437	AC190526.3_FGT004	0.007	-2.87
CUST_32994_PI430257437	GRMZM2G078472_T01	0.009	-2.90	asparagine synthetase 2
CUST_21358_PI430257437	GRMZM2G428179_T01	0.007	-2.94	RING/U-box superfamily protein
CUST_14708_PI430257437	GRMZM2G335638_T01	0.010	-2.97	STRUBBELIG-receptor family 1
CUST_36176_PI430257437	GRMZM2G329334_T01	0.009	-3.24
CUST_6376_PI430257437	GRMZM2G020231_T01	0.006	-3.60
CUST_15098_PI430257437	GRMZM2G117319_T01	0.007	-3.61	Terpenoid cyclases/Protein prenyltransferases superfamily protein
CUST_5586_PI430257437	GRMZM2G519152_T01	0.004	-3.87
CUST_27971_PI430257437	GRMZM2G127893_T01	0.008	-3.88
CUST_34257_PI430257437	GRMZM2G093173_T01	0.004	-3.89	nodulin MtN21 /EamA-like transporter family protein
CUST_10254_PI430257437	GRMZM2G548261_T01	0.005	-4.71
CUST_16475_PI430257437	GRMZM2G137161_T01	0.004	-4.72	Transmembrane amino acid transporter family protein
CUST_22641_PI430257437	GRMZM2G133121_T01	0.002	-5.13	phosphoribosylaminoimidazole carboxylase, putative / AIR carboxylase, putative

## Sheet: T250-specific, 4d vs 0d
ProbeName	Transcript ID	Raw p value	Log2(1d/0d)	Description
CUST_10279_PI430257437	GRMZM2G503308_T01	0.006	-1.59
CUST_1040_PI430257437	GRMZM2G152156_T01	0.002	-1.73	root cap 1 (RCP1)
CUST_10428_PI430257437	GRMZM2G020357_T01	0.005	1.72	Plant protein of unknown function (DUF641)
CUST_10495_PI430257437	GRMZM5G852876_T01	0.010	-1.17
CUST_10509_PI430257437	GRMZM2G016462_T01	0.006	3.65
CUST_10623_PI430257437	GRMZM2G043892_T01	0.008	-1.45
CUST_1065_PI430257437	GRMZM2G157016_T01	0.002	-1.92	DNA repair (Rad51) family protein
CUST_1067_PI430257437	GRMZM5G887750_T01	0.000	-2.22
CUST_10719_PI430257437	GRMZM2G038024_T01	0.004	-1.24
CUST_11010_PI430257437	GRMZM2G700049_T01	0.008	1.82
CUST_11086_PI430257437	GRMZM2G305167_T01	0.000	1.05	one helix protein
CUST_11248_PI430257437	GRMZM2G053507_T01	0.008	1.04	cytochrome B5-like protein
CUST_11296_PI430257437	GRMZM2G420571_T01	0.008	-1.35
CUST_11404_PI430257437	GRMZM5G814596_T01	0.005	1.96
CUST_11457_PI430257437	GRMZM2G412503_T01	0.008	-1.07	Histone superfamily protein
CUST_11466_PI430257437	GRMZM2G558768_T01	0.007	-1.44
CUST_11545_PI430257437	GRMZM2G704403_T01	0.008	-1.69
CUST_1161_PI430257437	GRMZM2G157822_T01	0.007	-1.39	myosin 1
CUST_11626_PI430257437	GRMZM2G586126_T01	0.004	1.03
CUST_11636_PI430257437	GRMZM2G353856_T01	0.006	-1.02
CUST_11777_PI430257437	GRMZM2G702909_T01	0.009	1.15
CUST_11962_PI430257437	GRMZM2G028556_T01	0.002	4.46	glutathione S-transferase TAU 8
CUST_12084_PI430257437	GRMZM2G069722_T01	0.000	3.26	cytochrome P450, family 81, subfamily D, polypeptide 5
CUST_12108_PI430257437	GRMZM2G122280_T01	0.001	-1.91	2-oxoglutarate (2OG) and Fe(II)-dependent oxygenase superfamily protein
CUST_12135_PI430257437	GRMZM2G144155_T01	0.003	2.14	S-adenosyl-L-methionine-dependent methyltransferases superfamily protein
CUST_123_PI430257437	GRMZM2G434155_T01	0.006	-1.15	UDP-xylosyltransferase 2
CUST_12399_PI430257437	GRMZM2G048172_T01	0.003	-1.68
CUST_1244_PI430257437	GRMZM2G063824_T01	0.004	2.31	Major facilitator superfamily protein
CUST_12448_PI430257437	GRMZM2G179616_T01	0.002	1.79	Protein of unknown function (DUF1677)
CUST_12571_PI430257437	GRMZM2G096680_T01	0.007	-1.56	Serine protease inhibitor, potato inhibitor I-type family protein
CUST_1265_PI430257437	GRMZM2G046994_T01	0.007	-3.71	UDP-Glycosyltransferase superfamily protein
CUST_12848_PI430257437	GRMZM2G127230_T01	0.006	-1.33	chloroplast signal recognition particle 54 kDa subunit
CUST_1288_PI430257437	GRMZM2G000411_T01	0.009	-1.95
CUST_12886_PI430257437	GRMZM2G017285_T01	0.002	-4.30	cinnamoyl coa reductase 1
CUST_12907_PI430257437	GRMZM2G114552_T01	0.006	1.62
CUST_12988_PI430257437	GRMZM2G009103_T01	0.003	1.05	nodulin MtN21 /EamA-like transporter family protein
CUST_13022_PI430257437	GRMZM2G066274_T01	0.003	-1.22	inflorescence meristem receptor-like kinase 2
CUST_13118_PI430257437	GRMZM2G370988_T01	0.004	-3.87	NAD(P)-binding Rossmann-fold superfamily protein
CUST_13142_PI430257437	GRMZM2G114850_T01	0.005	1.53	NAC domain containing protein 1
CUST_13240_PI430257437	GRMZM2G045720_T01	0.009	1.03	eukaryotic release factor 1-3
CUST_13273_PI430257437	GRMZM2G154216_T01	0.009	-1.37	HXXXD-type acyl-transferase family protein
CUST_13371_PI430257437	GRMZM2G369629_T01	0.002	2.51	basic helix-loop-helix (bHLH) DNA-binding superfamily protein
CUST_1339_PI430257437	GRMZM2G082296_T01	0.007	-1.60	S-adenosyl-L-methionine-dependent methyltransferases superfamily protein
CUST_13420_PI430257437	GRMZM2G067000_T01	0.009	-1.53	flavin-dependent monooxygenase 1
CUST_1345_PI430257437	GRMZM2G454334_T01	0.002	-1.20	NB-ARC domain-containing disease resistance protein
CUST_13469_PI430257437	GRMZM5G826824_T01	0.001	1.15	beta-hydroxylase 1
CUST_13471_PI430257437	GRMZM2G472780_T01	0.009	1.85	Transcription factor TFIIIC, tau55-related protein
CUST_13574_PI430257437	GRMZM2G090432_T01	0.007	3.65	cytochrome P450, family 81, subfamily D, polypeptide 5
CUST_13764_PI430257437	GRMZM2G027673_T01	0.003	1.17	Plant stearoyl-acyl-carrier-protein desaturase family protein
CUST_13775_PI430257437	GRMZM2G171745_T01	0.007	1.19	Proteasome component (PCI) domain protein
CUST_13891_PI430257437	GRMZM2G159049_T01	0.007	1.13
CUST_14087_PI430257437	GRMZM2G061932_T01	0.001	-1.55	Embryo-specific protein 3, (ATS3)
CUST_14293_PI430257437	GRMZM2G042895_T01	0.008	1.36	basic helix-loop-helix (bHLH) DNA-binding superfamily protein
CUST_14307_PI430257437	GRMZM2G167868_T01	0.008	-1.26	DnaJ / Sec63 Brl domains-containing protein
CUST_1441_PI430257437	GRMZM2G515150_T01	0.001	-2.02	phosphoglucosamine mutase-related
CUST_14452_PI430257437	GRMZM2G030814_T01	0.008	-1.63	bidirectional amino acid transporter 1
CUST_14539_PI430257437	GRMZM5G880300_T01	0.005	-2.11
CUST_14562_PI430257437	GRMZM2G042356_T01	0.004	-1.74	diacylglycerol acyltransferase family
CUST_1458_PI430257437	GRMZM2G402368_T01	0.003	-1.03	Melibiase family protein
CUST_14674_PI430257437	GRMZM2G150731_T01	0.004	-2.71	Peroxidase superfamily protein
CUST_14702_PI430257437	GRMZM5G875564_T01	0.009	-1.09	OSBP(oxysterol binding protein)-related protein 1A
CUST_14752_PI430257437	GRMZM5G829967_T01	0.005	-1.04	26S proteasome, regulatory subunit Rpn7;Proteasome component (PCI) domain
CUST_14792_PI430257437	GRMZM2G146697_T01	0.009	-1.07	Adaptin family protein
CUST_14940_PI430257437	GRMZM5G820912_T01	0.004	-1.09	P-loop nucleoside triphosphate hydrolases superfamily protein with CH (Calponin Homology) domain
CUST_14969_PI430257437	GRMZM2G158045_T01	0.007	1.01	Protein kinase superfamily protein
CUST_15060_PI430257437	GRMZM5G881044_T01	0.005	1.29	Protein phosphatase 2A, regulatory subunit PR55
CUST_15138_PI430257437	GRMZM2G138003_T01	0.003	-1.40	PRLI-interacting factor, putative
CUST_15219_PI430257437	GRMZM2G078465_T01	0.008	3.19	UDP-glycosyltransferase 74 F1
CUST_15262_PI430257437	GRMZM2G081268_T01	0.000	1.14	Glyoxalase/Bleomycin resistance protein/Dioxygenase superfamily protein
CUST_1552_PI430257437	GRMZM2G343058_T01	0.008	-1.67	E2F target gene 1
CUST_15541_PI430257437	GRMZM2G024705_T01	0.009	-1.27	SPX domain gene 1
CUST_15578_PI430257437	GRMZM2G040263_T01	0.003	2.72	receptor-like kinase 1
CUST_15679_PI430257437	GRMZM2G700386_T01	0.007	-2.75	Glycosyltransferase family 61 protein
CUST_15844_PI430257437	GRMZM2G007659_T01	0.002	-1.01	cell division control 6
CUST_15988_PI430257437	GRMZM2G140527_T01	0.004	-2.14	laccase 7
CUST_16006_PI430257437	GRMZM2G314064_T01	0.003	1.98	WUSCHEL related homeobox 11
CUST_16194_PI430257437	GRMZM2G071745_T01	0.004	-1.46	cytochrome B5 isoform A
CUST_16228_PI430257437	GRMZM2G058024_T01	0.006	-2.14	2-oxoglutarate (2OG) and Fe(II)-dependent oxygenase superfamily protein
CUST_16230_PI430257437	GRMZM2G138999_T01	0.004	-1.29	pectin methylesterase PCR fragment F
CUST_16231_PI430257437	GRMZM2G463738_T01	0.002	1.02	ARM repeat superfamily protein
CUST_16342_PI430257437	GRMZM2G125378_T01	0.007	2.25	pre-mRNA processing ribonucleoprotein binding region-containing protein
CUST_16478_PI430257437	GRMZM2G064960_T01	0.000	1.60	outer envelope membrane protein 7
CUST_16548_PI430257437	GRMZM2G307756_T01	0.008	-1.20
CUST_16634_PI430257437	GRMZM2G105954_T01	0.004	-1.57	cytochrome P450, family 707, subfamily A, polypeptide 4
CUST_167_PI430257437	GRMZM2G079477_T01	0.003	-1.04	phosphoribosylformylglycinamidine cyclo-ligase, chloroplast / phosphoribosyl-aminoimidazole synthetase / AIR synthase (PUR5)
CUST_16725_PI430257437	GRMZM2G054354_T01	0.007	-1.73	Target of Myb protein 1
CUST_16765_PI430257437	GRMZM2G092137_T01	0.003	1.31	basic leucine-zipper 44
CUST_16842_PI430257437	GRMZM2G448701_T01	0.008	-1.12
CUST_16924_PI430257437	GRMZM2G157057_T01	0.010	-5.15	polyol/monosaccharide transporter 5
CUST_16993_PI430257437	GRMZM2G417954_T01	0.008	1.74	nine-cis-epoxycarotenoid dioxygenase 9
CUST_1707_PI430257437	GRMZM2G313536_T01	0.006	-1.27	xylose isomerase family protein
CUST_17159_PI430257437	GRMZM2G035170_T01	0.003	-1.59	BCL-2-associated athanogene 1
CUST_17356_PI430257437	GRMZM2G439903_T01	0.009	1.75	NAC domain containing protein 61
CUST_174_PI430257437	GRMZM2G157126_T01	0.005	-1.19	Clathrin adaptor complexes medium subunit family protein
CUST_17454_PI430257437	GRMZM2G179170_T01	0.001	-1.22	ATP-citrate lyase B-1
CUST_17529_PI430257437	GRMZM2G000932_T01	0.009	1.09	NAD(P)-binding Rossmann-fold superfamily protein
CUST_17825_PI430257437	GRMZM5G889705_T01	0.001	-1.22	lipoic acid synthase 1
CUST_1790_PI430257437	GRMZM2G114332_T01	0.001	-1.74	Sec1/munc18-like (SM) proteins superfamily
CUST_18022_PI430257437	GRMZM2G179279_T01	0.008	2.96	Protein kinase superfamily protein
CUST_18285_PI430257437	GRMZM2G396248_T01	0.000	2.14	cytochrome P450, family 94, subfamily C, polypeptide 1
CUST_18393_PI430257437	GRMZM2G112456_T01	0.002	1.73	oligopeptide transporter 4
CUST_18478_PI430257437	GRMZM2G408706_T01	0.008	1.23	S-adenosyl-L-methionine-dependent methyltransferases superfamily protein
CUST_18557_PI430257437	GRMZM2G051522_T01	0.009	1.67	transcription factor-related
CUST_18746_PI430257437	GRMZM2G062826_T01	0.010	-1.18	RNA polymerase I-associated factor PAF67
CUST_18893_PI430257437	GRMZM2G120069_T01	0.003	1.27	metacaspase 1
CUST_18923_PI430257437	GRMZM2G044862_T01	0.004	-1.14	bromo-adjacent homology (BAH) domain-containing protein
CUST_1895_PI430257437	GRMZM2G113652_T01	0.001	-2.22	P-loop nucleoside triphosphate hydrolases superfamily protein with CH (Calponin Homology) domain
CUST_18966_PI430257437	GRMZM2G152028_T01	0.009	-1.14
CUST_19141_PI430257437	GRMZM2G113287_T01	0.008	-1.36
CUST_19222_PI430257437	GRMZM5G858454_T01	0.009	-1.29	aconitase 2
CUST_1924_PI430257437	GRMZM2G094352_T01	0.005	1.36	bZIP transcription factor family protein
CUST_19518_PI430257437	GRMZM2G701206_T01	0.006	-1.26
CUST_19891_PI430257437	GRMZM2G061963_T01	0.008	1.39	josephin protein-related
CUST_20105_PI430257437	GRMZM2G033426_T01	0.010	-1.86	TCP-1/cpn60 chaperonin family protein
CUST_20114_PI430257437	GRMZM2G375975_T01	0.003	-1.37	MAP kinase 15
CUST_20161_PI430257437	GRMZM2G460581_T01	0.003	-1.31
CUST_20223_PI430257437	GRMZM2G337548_T01	0.000	1.70	metacaspase 1
CUST_20246_PI430257437	GRMZM2G056908_T01	0.000	-1.52	tonoplast intrinsic protein 2;3
CUST_20280_PI430257437	GRMZM2G114186_T01	0.006	2.06
CUST_20319_PI430257437	GRMZM5G839640_T01	0.004	-1.54
CUST_20354_PI430257437	GRMZM2G117632_T01	0.002	-1.30	Co-chaperone GrpE family protein
CUST_20365_PI430257437	GRMZM5G845021_T01	0.009	1.62	adenosine-5\'-phosphosulfate (APS) kinase 3
CUST_20439_PI430257437	GRMZM2G170017_T01	0.010	5.80	NAD(P)-binding Rossmann-fold superfamily protein
CUST_20467_PI430257437	GRMZM2G382379_T01	0.009	-1.68	Peroxidase superfamily protein
CUST_2076_PI430257437	GRMZM2G135536_T01	0.008	-2.50	cytochrome P450, family 87, subfamily A, polypeptide 6
CUST_20772_PI430257437	GRMZM5G827266_T01	0.001	-1.67
CUST_20873_PI430257437	GRMZM2G023840_T01	0.008	-1.31	Peroxidase superfamily protein
CUST_20933_PI430257437	GRMZM2G151476_T01	0.005	-2.70	3-ketoacyl-CoA synthase 12
CUST_21071_PI430257437	GRMZM2G173354_T01	0.003	1.21	SKP1/ASK-interacting protein 16
CUST_21201_PI430257437	GRMZM2G053939_T01	0.004	-1.31	alanine aminotransferase 2
CUST_2122_PI430257437	GRMZM2G014071_T01	0.004	1.02	alpha/beta-Hydrolases superfamily protein
CUST_21286_PI430257437	GRMZM2G061398_T01	0.007	-1.13	Protein of unknown function (DUF630 and DUF632)
CUST_21358_PI430257437	GRMZM2G428179_T01	0.005	-3.07	RING/U-box superfamily protein
CUST_21480_PI430257437	GRMZM2G457898_T01	0.008	-2.05	Thioredoxin superfamily protein
CUST_21493_PI430257437	GRMZM2G087186_T01	0.002	-1.33	Thiamine pyrophosphate dependent pyruvate decarboxylase family protein
CUST_21594_PI430257437	GRMZM2G137440_T01	0.002	-3.62	Zinc finger (C3HC4-type RING finger) family protein
CUST_21617_PI430257437	GRMZM2G044851_T01	0.000	3.36	nitrate transporter 1.5
CUST_21631_PI430257437	GRMZM2G458879_T01	0.009	1.32	magnesium transporter 4
CUST_21708_PI430257437	GRMZM5G852338_T01	0.007	-1.79	Myosin family protein with Dil domain
CUST_21740_PI430257437	GRMZM2G146031_T01	0.003	-4.65	cinnamoyl coa reductase 1
CUST_21753_PI430257437	GRMZM2G392106_T01	0.000	1.05	Protein of unknown function (DUF1635)
CUST_21803_PI430257437	GRMZM2G071630_T01	0.003	-1.80	glyceraldehyde-3-phosphate dehydrogenase C2
CUST_21856_PI430257437	GRMZM2G070849_T01	0.005	2.01	myb domain protein 112
CUST_22148_PI430257437	GRMZM2G365731_T01	0.003	-1.04	ARID/BRIGHT DNA-binding domain;ELM2 domain protein
CUST_22303_PI430257437	GRMZM5G872442_T01	0.003	-1.01
CUST_22506_PI430257437	GRMZM2G156599_T01	0.006	-1.99	YELLOW STRIPE like 3
CUST_22614_PI430257437	GRMZM2G011526_T01	0.008	2.09	Leucine-rich repeat transmembrane protein kinase
CUST_22627_PI430257437	GRMZM2G024335_T01	0.003	-1.00	Fumarylacetoacetate (FAA) hydrolase family
CUST_22631_PI430257437	GRMZM2G135586_T01	0.003	1.33	riboflavin kinase/FMN hydrolase
CUST_22717_PI430257437	GRMZM2G347280_T01	0.010	1.98	Haloacid dehalogenase-like hydrolase (HAD) superfamily protein
CUST_22824_PI430257437	GRMZM2G388608_T01	0.006	-1.11
CUST_23003_PI430257437	GRMZM2G079632_T01	0.003	1.43	NAC (No Apical Meristem) domain transcriptional regulator superfamily protein
CUST_23014_PI430257437	GRMZM2G070087_T01	0.002	-5.31	phosphate transporter 1;7
CUST_23015_PI430257437	GRMZM2G031637_T01	0.002	-1.60	Heat shock protein DnaJ with tetratricopeptide repeat
CUST_23089_PI430257437	GRMZM2G111300_T01	0.009	1.56	zinc transporter 1 precursor
CUST_23157_PI430257437	GRMZM2G032276_T01	0.003	-3.95	HXXXD-type acyl-transferase family protein
CUST_2328_PI430257437	GRMZM2G124919_T01	0.000	-1.36	formate dehydrogenase
CUST_23284_PI430257437	GRMZM2G003526_T01	0.010	-1.30	sphingoid base hydroxylase 2
CUST_23286_PI430257437	GRMZM2G303752_T01	0.009	1.38	P-loop containing nucleoside triphosphate hydrolases superfamily protein
CUST_23356_PI430257437	GRMZM2G165778_T01	0.000	1.27	Protein of unknown function (DUF3755)
CUST_23358_PI430257437	GRMZM2G082940_T01	0.008	-2.20	uclacyanin 1
CUST_2337_PI430257437	GRMZM2G040389_T01	0.003	-1.14	selenium binding
CUST_23454_PI430257437	GRMZM2G138937_T01	0.001	5.47
CUST_23519_PI430257437	GRMZM2G098290_T01	0.009	1.18	glutamine synthetase 2
CUST_23562_PI430257437	GRMZM2G142999_T01	0.010	1.16	AP2/B3-like transcriptional factor family protein
CUST_23601_PI430257437	GRMZM2G463462_T01	0.002	-1.25	Vacuolar iron transporter (VIT) family protein
CUST_23754_PI430257437	GRMZM2G118014_T01	0.002	1.07	LUC7 related protein
CUST_23807_PI430257437	GRMZM2G445634_T01	0.005	1.03	jasmonate-zim-domain protein 1
CUST_23844_PI430257437	GRMZM2G477885_T01	0.003	-1.68
CUST_23873_PI430257437	GRMZM2G055446_T01	0.009	-1.52	UDP-Glycosyltransferase superfamily protein
CUST_23883_PI430257437	GRMZM2G125196_T01	0.006	6.87	Zinc-binding dehydrogenase family protein
CUST_23984_PI430257437	GRMZM2G033555_T01	0.004	1.72	NAD(P)-binding Rossmann-fold superfamily protein
CUST_24104_PI430257437	GRMZM2G305048_T01	0.009	-2.01	sodium/calcium exchanger family protein / calcium-binding EF hand family protein
CUST_24204_PI430257437	GRMZM2G156861_T01	0.006	-2.92	lipoxygenase 1
CUST_24282_PI430257437	GRMZM2G009735_T01	0.004	1.61	CBS domain-containing protein
CUST_24289_PI430257437	GRMZM2G147687_T01	0.005	-1.05	Glycosyl hydrolase family protein
CUST_24387_PI430257437	GRMZM2G085967_T01	0.007	-1.23	Peroxidase superfamily protein
CUST_24458_PI430257437	GRMZM2G100103_T01	0.004	2.46	poor homologous synapsis 1
CUST_24479_PI430257437	GRMZM2G125669_T01	0.004	1.39	alternative oxidase 1A
CUST_24496_PI430257437	GRMZM2G445958_T01	0.004	-1.14	replicon protein A2
CUST_24562_PI430257437	GRMZM2G477325_T01	0.002	-1.14	Low temperature and salt responsive protein family
CUST_24572_PI430257437	GRMZM2G006216_T01	0.008	1.13	S-adenosyl-L-methionine-dependent methyltransferases superfamily protein
CUST_24627_PI430257437	GRMZM5G853836_T01	0.007	1.68
CUST_24657_PI430257437	GRMZM2G369705_T01	0.004	-1.44
CUST_24689_PI430257437	GRMZM2G017013_T01	0.004	-1.44	BCL-2-associated athanogene 1
CUST_24806_PI430257437	GRMZM2G145720_T01	0.010	1.12	NSP-interacting kinase 2
CUST_24811_PI430257437	GRMZM2G120151_T01	0.001	1.37	TEOSINTE BRANCHED 1, cycloidea and PCF transcription factor 5
CUST_24930_PI430257437	GRMZM2G143204_T01	0.001	1.24	WRKY DNA-binding protein 57
CUST_24939_PI430257437	GRMZM2G429840_T01	0.005	-1.43	Protein of unknown function (DUF3133)
CUST_2501_PI430257437	GRMZM2G336813_T01	0.007	1.86	exocyst complex component sec15A
CUST_25036_PI430257437	GRMZM2G089982_T01	0.005	-2.76	Peroxidase superfamily protein
CUST_25037_PI430257437	GRMZM2G002147_T01	0.009	-1.16	ARM repeat superfamily protein
CUST_25082_PI430257437	GRMZM2G158890_T01	0.007	1.74	Arabidopsis protein of unknown function (DUF241)
CUST_25125_PI430257437	GRMZM2G404762_T01	0.003	-1.34	fucosyltransferase 1
CUST_25231_PI430257437	GRMZM2G043291_T01	0.005	1.35	glutathione transferase lambda 2
CUST_25241_PI430257437	GRMZM2G134671_T01	0.003	1.16	B-box type zinc finger protein with CCT domain
CUST_25252_PI430257437	GRMZM2G088861_T01	0.004	-1.11	Leucine-rich repeat (LRR) family protein
CUST_25257_PI430257437	GRMZM2G418432_T01	0.000	-1.91	Protein kinase protein with adenine nucleotide alpha hydrolases-like domain
CUST_25391_PI430257437	GRMZM2G305080_T01	0.002	-1.40
CUST_25468_PI430257437	GRMZM2G160027_T01	0.005	-1.01
CUST_25678_PI430257437	GRMZM2G412598_T01	0.006	3.95
CUST_25696_PI430257437	GRMZM2G156068_T01	0.008	-1.19	delta subunit of Mt ATP synthase
CUST_25763_PI430257437	GRMZM2G157749_T01	0.006	1.08	rhomboid protein-related
CUST_2611_PI430257437	GRMZM2G174449_T01	0.001	1.69	Plant protein of unknown function (DUF247)
CUST_26199_PI430257437	GRMZM2G156803_T01	0.010	1.52	GTP cyclohydrolase II
CUST_26203_PI430257437	GRMZM2G166721_T01	0.007	1.01	NAC domain containing protein 75
CUST_26232_PI430257437	GRMZM2G067575_T01	0.009	2.00
CUST_26295_PI430257437	GRMZM2G326933_T01	0.004	1.87
CUST_26314_PI430257437	GRMZM2G024476_T01	0.007	2.03	cytokinin oxidase 5
CUST_26340_PI430257437	GRMZM2G017882_T01	0.010	2.33	PLATZ transcription factor family protein
CUST_26910_PI430257437	GRMZM2G099678_T01	0.005	-2.82	Phosphorylase superfamily protein
CUST_27181_PI430257437	GRMZM2G050997_T01	0.001	2.56	cytokinin oxidase/dehydrogenase 1
CUST_27208_PI430257437	GRMZM2G177110_T01	0.004	-1.13	LOB domain-containing protein 38
CUST_27574_PI430257437	GRMZM5G870342_T01	0.005	-1.70	Coproporphyrinogen III oxidase
CUST_27738_PI430257437	GRMZM2G026180_T01	0.001	-1.15	ABC2 homolog 9
CUST_27752_PI430257437	GRMZM2G388684_T01	0.004	-2.11	xyloglucan endotransglucosylase/hydrolase 32
CUST_27840_PI430257437	GRMZM2G094900_T01	0.000	-1.06	CVP2 like 1
CUST_27869_PI430257437	GRMZM2G132995_T01	0.001	1.96	MATE efflux family protein
CUST_27892_PI430257437	GRMZM2G153240_T01	0.001	-2.93	Core-2/I-branching beta-1,6-N-acetylglucosaminyltransferase family protein
CUST_27916_PI430257437	GRMZM2G037910_T01	0.001	1.68	Basic-leucine zipper (bZIP) transcription factor family protein
CUST_27922_PI430257437	GRMZM2G080001_T01	0.003	1.21	serine/threonine protein kinase 2
CUST_27976_PI430257437	GRMZM2G081441_T01	0.005	-1.33	BTB-POZ and MATH domain 1
CUST_28028_PI430257437	GRMZM2G113779_T01	0.002	1.10	squamosa promoter binding protein-like 5
CUST_28085_PI430257437	GRMZM2G033746_T01	0.001	1.10	downstream target of AGL15 2
CUST_28403_PI430257437	GRMZM2G467159_T01	0.003	-1.13	N-MYC downregulated-like 1
CUST_28430_PI430257437	GRMZM2G030882_T01	0.009	-1.42	IQ-domain 19
CUST_28463_PI430257437	GRMZM2G447551_T01	0.005	1.29	Calmodulin-binding transcription activator protein with CG-1 and Ankyrin domains
CUST_28495_PI430257437	GRMZM2G172297_T01	0.003	-1.67	basic helix-loop-helix (bHLH) DNA-binding superfamily protein
CUST_28520_PI430257437	GRMZM2G154881_T01	0.002	1.14	alpha/beta-Hydrolases superfamily protein
CUST_28677_PI430257437	GRMZM5G805493_T01	0.010	-1.07	heat shock protein 70 (Hsp 70) family protein
CUST_28717_PI430257437	GRMZM2G064563_T01	0.008	1.52	Major facilitator superfamily protein
CUST_28939_PI430257437	GRMZM2G158328_T01	0.006	2.16	ABA overly sensitive mutant 3
CUST_29202_PI430257437	GRMZM2G099767_T01	0.006	1.18	microtubule-associated proteins 70-2
CUST_29288_PI430257437	GRMZM2G099648_T01	0.009	1.83	ARM repeat superfamily protein
CUST_29336_PI430257437	GRMZM2G027697_T01	0.006	2.44	myb domain protein 79
CUST_29405_PI430257437	GRMZM2G404897_T01	0.004	1.43	Ran BP2/NZF zinc finger-like superfamily protein
CUST_2941_PI430257437	GRMZM2G158240_T01	0.008	-1.25	pectin methylesterase 61
CUST_29462_PI430257437	GRMZM2G092391_T01	0.004	-1.10	amino acid transporter 1
CUST_29466_PI430257437	GRMZM2G017792_T01	0.004	1.77	mitogen-activated protein kinase 3
CUST_29668_PI430257437	GRMZM2G376061_T01	0.010	1.12	C2H2-type zinc finger family protein
CUST_29747_PI430257437	GRMZM2G038512_T01	0.003	1.23	Protein of unknown function (DUF707)
CUST_29836_PI430257437	GRMZM2G121621_T01	0.006	-1.99	Domain of unknown function (DUF23)
CUST_29849_PI430257437	GRMZM2G016346_T01	0.005	5.10
CUST_29949_PI430257437	GRMZM2G392177_T01	0.004	1.16
CUST_29994_PI430257437	GRMZM2G083258_T01	0.004	1.67	LRR and NB-ARC domains-containing disease resistance protein
CUST_30017_PI430257437	GRMZM2G046070_T01	0.008	-1.20	cinnamyl alcohol dehydrogenase 9
CUST_3003_PI430257437	GRMZM2G110816_T01	0.004	-1.92	UDP-Glycosyltransferase superfamily protein
CUST_30107_PI430257437	GRMZM2G037411_T01	0.004	2.15	Pectin lyase-like superfamily protein
CUST_30220_PI430257437	GRMZM2G044858_T01	0.001	-1.18	Transducin/WD40 repeat-like superfamily protein
CUST_30242_PI430257437	GRMZM2G343365_T01	0.002	2.71	SAUR-like auxin-responsive protein family
CUST_30388_PI430257437	GRMZM2G017666_T01	0.002	1.39	NAD(P)-binding Rossmann-fold superfamily protein
CUST_3044_PI430257437	GRMZM2G352159_T01	0.002	1.04	auxin response factor 2
CUST_30495_PI430257437	GRMZM2G002999_T01	0.004	1.00	DNA-binding protein with MIZ/SP-RING zinc finger, PHD-finger and SAP domain
CUST_30527_PI430257437	GRMZM2G073324_T01	0.002	-1.66	EID1-like 3
CUST_30551_PI430257437	GRMZM2G173257_T01	0.006	5.24
CUST_30562_PI430257437	GRMZM2G155806_T01	0.003	1.71	pumilio 7
CUST_30580_PI430257437	GRMZM2G346138_T01	0.006	1.85	S-adenosyl-L-methionine-dependent methyltransferases superfamily protein
CUST_30642_PI430257437	GRMZM2G359038_T01	0.005	1.36	nucleotide transporter 1
CUST_30710_PI430257437	GRMZM2G353659_T01	0.007	-1.09	Leucine-rich repeat protein kinase family protein
CUST_30841_PI430257437	GRMZM2G055180_T01	0.006	1.18	ethylene responsive element binding factor 1
CUST_30937_PI430257437	GRMZM2G140805_T01	0.007	3.87	nodulin MtN21 /EamA-like transporter family protein
CUST_30985_PI430257437	GRMZM2G104710_T01	0.004	-3.97	O-methyltransferase family protein
CUST_31087_PI430257437	GRMZM2G136578_T01	0.008	1.28	TRAF-type zinc finger-related
CUST_31096_PI430257437	GRMZM2G451037_T01	0.002	-1.90	SAUR-like auxin-responsive protein family
CUST_31246_PI430257437	GRMZM2G015692_T01	0.009	1.69	alpha/beta-Hydrolases superfamily protein
CUST_31325_PI430257437	GRMZM5G891656_T01	0.003	3.19
CUST_31357_PI430257437	GRMZM2G323082_T01	0.001	-1.30	putative endonuclease or glycosyl hydrolase with C2H2-type zinc finger domain
CUST_31407_PI430257437	GRMZM2G112222_T01	0.004	-2.44	alpha/beta-Hydrolases superfamily protein
CUST_31424_PI430257437	GRMZM2G067992_T01	0.007	-1.26	NADH-ubiquinone oxidoreductase 24 kDa subunit, putative
CUST_31594_PI430257437	GRMZM2G030252_T01	0.009	1.10	nodulin MtN21 /EamA-like transporter family protein
CUST_31669_PI430257437	GRMZM2G157936_T01	0.003	-1.01	Plant haem oxygenase (decyclizing) family protein
CUST_31790_PI430257437	GRMZM2G125140_T01	0.009	1.13	Calcineurin-like metallo-phosphoesterase superfamily protein
CUST_31951_PI430257437	GRMZM2G091003_T01	0.005	-2.53	basic helix-loop-helix (bHLH) DNA-binding superfamily protein
CUST_31987_PI430257437	GRMZM2G128877_T01	0.004	-1.18	vacuolar ATP synthase subunit A
CUST_32246_PI430257437	GRMZM2G123667_T01	0.002	1.31	NAC (No Apical Meristem) domain transcriptional regulator superfamily protein
CUST_32260_PI430257437	GRMZM2G382711_T01	0.007	1.40
CUST_323_PI430257437	GRMZM2G382038_T01	0.007	-1.29	UDP-XYL synthase 6
CUST_3238_PI430257437	GRMZM2G449681_T01	0.000	1.08	WRKY DNA-binding protein 33
CUST_32384_PI430257437	GRMZM2G137118_T01	0.002	-1.03	NIMA (never in mitosis, gene A)-related 6
CUST_3240_PI430257437	GRMZM2G066865_T01	0.007	1.20	Plant transposase (Ptta/En/Spm family)
CUST_32408_PI430257437	GRMZM2G430942_T01	0.007	2.51	chitinase A
CUST_32631_PI430257437	GRMZM2G449197_T01	0.006	-1.12	Polynucleotidyl transferase, ribonuclease H-like superfamily protein
CUST_32685_PI430257437	GRMZM2G053987_T01	0.006	1.31	mitogen-activated protein kinase 3
CUST_32741_PI430257437	GRMZM5G862325_T01	0.007	-1.52	polyol/monosaccharide transporter 5
CUST_32892_PI430257437	GRMZM2G047319_T01	0.001	-3.69	Subtilase family protein
CUST_32994_PI430257437	GRMZM2G078472_T01	0.007	-2.79	asparagine synthetase 2
CUST_33306_PI430257437	GRMZM2G476000_T01	0.001	-1.01	autoinhibited Ca2+-ATPase 11
CUST_3332_PI430257437	GRMZM2G399961_T01	0.003	-2.90
CUST_33520_PI430257437	GRMZM2G000700_T01	0.008	-1.18	adenine nucleotide transporter 1
CUST_34022_PI430257437	GRMZM2G414503_T01	0.002	2.36	Glycosyltransferase family 29 (sialyltransferase) family protein
CUST_34023_PI430257437	GRMZM2G007909_T01	0.002	1.09	Nucleotide-sugar transporter family protein
CUST_34052_PI430257437	GRMZM2G038066_T01	0.007	1.06	alfin-like 5
CUST_34064_PI430257437	GRMZM2G093809_T01	0.002	1.22	Leucine-rich repeat transmembrane protein kinase family protein
CUST_34074_PI430257437	GRMZM2G430849_T01	0.007	1.41	NAC domain containing protein 47
CUST_34137_PI430257437	GRMZM2G119578_T01	0.007	-1.47	Galactose mutarotase-like superfamily protein
CUST_34145_PI430257437	GRMZM2G078641_T01	0.005	-1.15	general regulatory factor 7
CUST_34257_PI430257437	GRMZM2G093173_T01	0.002	-4.40	nodulin MtN21 /EamA-like transporter family protein
CUST_34372_PI430257437	GRMZM5G858887_T01	0.002	-2.34	Cyclic nucleotide-regulated ion channel family protein
CUST_34428_PI430257437	GRMZM2G009913_T01	0.002	-1.07	BUB1-related (BUB1: budding uninhibited by benzymidazol 1)
CUST_34441_PI430257437	GRMZM2G079219_T01	0.003	2.81	PR5-like receptor kinase
CUST_34497_PI430257437	GRMZM2G524061_T01	0.006	-1.98
CUST_3450_PI430257437	GRMZM2G009114_T01	0.002	-2.04	Copper amine oxidase family protein
CUST_34580_PI430257437	GRMZM2G349665_T01	0.000	1.60	NSP-interacting kinase 1
CUST_34707_PI430257437	GRMZM5G838098_T01	0.005	1.82	jasmonate-zim-domain protein 1
CUST_34729_PI430257437	GRMZM2G043893_T01	0.009	3.05	Cytosol aminopeptidase family protein
CUST_34849_PI430257437	GRMZM2G033226_T01	0.004	-1.48	ATP citrate lyase subunit B 2
CUST_34982_PI430257437	GRMZM5G855994_T01	0.005	1.56	ARM repeat superfamily protein
CUST_34990_PI430257437	GRMZM2G159456_T01	0.004	1.18	basic helix-loop-helix (bHLH) DNA-binding family protein
CUST_35014_PI430257437	GRMZM2G178769_T01	0.006	-2.64	hydroxycinnamoyl-CoA shikimate/quinate hydroxycinnamoyl transferase
CUST_3503_PI430257437	GRMZM2G479834_T01	0.003	-2.15	indoleacetic acid-induced protein 8
CUST_35083_PI430257437	GRMZM2G090493_T01	0.007	1.11	ARM repeat superfamily protein
CUST_351_PI430257437	GRMZM2G175541_T01	0.003	-1.34
CUST_35112_PI430257437	GRMZM2G027068_T01	0.001	1.18	basic helix-loop-helix (bHLH) DNA-binding superfamily protein
CUST_35202_PI430257437	GRMZM2G152079_T01	0.005	2.74
CUST_35365_PI430257437	GRMZM2G085713_T01	0.002	-2.12
CUST_35441_PI430257437	GRMZM2G467370_T01	0.006	1.12
CUST_35448_PI430257437	GRMZM2G171559_T01	0.008	-1.15
CUST_3553_PI430257437	GRMZM2G038028_T01	0.001	1.08	eukaryotic translation initiation factor 3E
CUST_35614_PI430257437	GRMZM2G120320_T01	0.008	1.43	WRKY DNA-binding protein 40
CUST_35659_PI430257437	GRMZM2G173315_T01	0.006	1.74	UDP-Glycosyltransferase superfamily protein
CUST_3568_PI430257437	GRMZM5G847431_T01	0.008	-1.02	Protein kinase superfamily protein
CUST_35710_PI430257437	GRMZM2G163396_T01	0.003	-1.05	Tetratricopeptide repeat (TPR)-like superfamily protein
CUST_35748_PI430257437	GRMZM2G034318_T01	0.001	1.62	Ankyrin repeat family protein
CUST_3576_PI430257437	GRMZM5G800407_T01	0.008	1.90	HXXXD-type acyl-transferase family protein
CUST_35904_PI430257437	GRMZM2G041308_T01	0.009	-1.44	Peroxidase superfamily protein
CUST_36156_PI430257437	GRMZM2G158462_T01	0.007	-1.30	31-kDa RNA binding protein
CUST_36226_PI430257437	GRMZM2G466044_T01	0.005	1.28	ethylene responsive element binding factor 1
CUST_36233_PI430257437	GRMZM2G042516_T01	0.005	-2.74	alpha/beta-Hydrolases superfamily protein
CUST_36235_PI430257437	GRMZM2G319104_T01	0.003	1.30	SIN3-like 4
CUST_36251_PI430257437	GRMZM2G036534_T01	0.009	-1.57	2-oxoacid dehydrogenases acyltransferase family protein
CUST_3631_PI430257437	GRMZM2G150167_T01	0.001	-1.70	Glutathione S-transferase family protein
CUST_36328_PI430257437	GRMZM2G057247_T01	0.009	1.01	formin homolog 6
CUST_36358_PI430257437	AC199175.2_FGT006	0.007	-1.30	Ribosomal L22e protein family
CUST_36481_PI430257437	AF466202.2_FGT007	0.009	-1.03	NAD(P)-linked oxidoreductase superfamily protein
CUST_36521_PI430257437	AF546188.1_FGT006	0.007	-1.54
CUST_36577_PI430257437	AC205057.3_FGT004	0.005	-1.54	replication protein A 1A
CUST_36603_PI430257437	AC220927.3_FGT008	0.004	-1.29	Major Facilitator Superfamily with SPX (SYG1/Pho81/XPR1) domain-containing protein
CUST_36721_PI430257437	AC233908.1_FGT001	0.002	1.35
CUST_36795_PI430257437	AC196437.3_FGT001	0.002	1.57	Ribosomal protein S24e family protein
CUST_37239_PI430257437	AC212332.2_FGT003	0.005	1.78
CUST_3736_PI430257437	GRMZM2G091653_T01	0.009	-1.19	ROP-interactive CRIB motif-containing protein 10
CUST_37584_PI430257437	AC198357.3_FGT002	0.005	-1.15	DNAJ heat shock family protein
CUST_37638_PI430257437	AC225309.2_FGT003	0.008	1.02	cytochrome oxidase 2
CUST_37877_PI430257437	AC211471.3_FGT003	0.003	-1.25
CUST_3818_PI430257437	GRMZM2G142932_T01	0.009	1.01	basic helix-loop-helix (bHLH) DNA-binding superfamily protein
CUST_38332_PI430257437	AC199765.4_FGT008	0.005	-1.51	Six-hairpin glycosidases superfamily protein
CUST_38350_PI430257437	AC212023.4_FGT004	0.000	-1.41	Plant invertase/pectin methylesterase inhibitor superfamily protein
CUST_38355_PI430257437	AC191071.3_FGT001	0.010	-1.89	flavin-dependent monooxygenase 1
CUST_38380_PI430257437	AC233853.1_FGT003	0.006	-1.80	cytochrome P450, family 710, subfamily A, polypeptide 1
CUST_3850_PI430257437	GRMZM2G499197_T01	0.003	-1.46	Ribosomal protein S4 (RPS4A) family protein
CUST_38611_PI430257437	AC217553.3_FGT008	0.010	-1.36	RNA-dependent RNA polymerase family protein
CUST_38640_PI430257437	AC203754.4_FGT008	0.000	-1.05	delta 1-pyrroline-5-carboxylate synthase 2
CUST_38728_PI430257437	AC212187.4_FGT001	0.001	-1.06
CUST_38773_PI430257437	AC211175.3_FGT005	0.002	-1.12	Protein kinase superfamily protein
CUST_38841_PI430257437	AC233788.2_FGT002	0.009	1.35
CUST_38865_PI430257437	AC199541.4_FGT001	0.008	1.26	UDP-glucosyltransferase 74F2
CUST_38883_PI430257437	AC197705.4_FGT008	0.001	-3.11	Protein of unknown function (DUF688)
CUST_39019_PI430257437	AC197013.3_FGT003	0.001	1.27	Insulinase (Peptidase family M16) family protein
CUST_39088_PI430257437	AC206201.3_FGT004	0.006	-1.21	anthranilate synthase alpha subunit 1
CUST_39098_PI430257437	AC187157.4_FGT001	0.001	-1.55	Integrase-type DNA-binding superfamily protein
CUST_39116_PI430257437	AC217300.3_FGT004	0.003	-2.34	Protein kinase superfamily protein
CUST_3920_PI430257437	GRMZM2G006019_T01	0.003	-1.08	E2F target gene 1
CUST_39292_PI430257437	AC186577.3_FGT006	0.003	1.96	cell wall / vacuolar inhibitor of fructosidase 2
CUST_3934_PI430257437	GRMZM2G058340_T01	0.002	-1.42	Major facilitator superfamily protein
CUST_39359_PI430257437	AC214635.3_FGT006	0.008	1.76
CUST_3960_PI430257437	GRMZM2G016176_T01	0.003	-1.99	ubiquitin-conjugating enzyme 28
CUST_3979_PI430257437	GRMZM2G064933_T01	0.006	-1.06	NOP56-like pre RNA processing ribonucleoprotein
CUST_398_PI430257437	GRMZM2G356628_T01	0.002	-1.98
CUST_405_PI430257437	GRMZM2G315812_T01	0.007	1.17	Leucine-rich repeat protein kinase family protein
CUST_4101_PI430257437	GRMZM2G472696_T01	0.010	-1.11	Histone superfamily protein
CUST_4325_PI430257437	GRMZM2G398795_T01	0.005	-2.07	CTC-interacting domain 11
CUST_4337_PI430257437	GRMZM2G472372_T01	0.007	2.07	Iron-sulphur cluster biosynthesis family protein
CUST_4462_PI430257437	GRMZM2G362021_T01	0.008	3.36	formate dehydrogenase
CUST_4464_PI430257437	GRMZM2G030197_T01	0.003	-1.88	Plant protein of unknown function (DUF247)
CUST_4526_PI430257437	GRMZM2G161035_T01	0.002	-1.67	heat shock protein 70 (Hsp 70) family protein
CUST_4531_PI430257437	GRMZM2G089698_T01	0.009	2.77	hydroxycinnamoyl-CoA shikimate/quinate hydroxycinnamoyl transferase
CUST_4532_PI430257437	GRMZM2G458718_T01	0.001	1.21	DNA repair ATPase-related
CUST_4614_PI430257437	GRMZM2G037500_T01	0.002	-1.34
CUST_4622_PI430257437	GRMZM2G090051_T01	0.010	1.31	beta-hydroxylase 1
CUST_4624_PI430257437	GRMZM2G161746_T01	0.004	-4.49	Zinc finger (C3HC4-type RING finger) family protein
CUST_4684_PI430257437	GRMZM2G325285_T01	0.010	-1.33	Clathrin, heavy chain
CUST_4709_PI430257437	GRMZM2G017557_T01	0.000	-1.56	O-methyltransferase family protein
CUST_4776_PI430257437	GRMZM2G165298_T01	0.009	-1.08	RNA-binding (RRM/RBD/RNP motifs) family protein
CUST_4781_PI430257437	GRMZM2G136872_T01	0.005	-1.10	Xanthine/uracil permease family protein
CUST_4785_PI430257437	GRMZM2G443565_T01	0.005	-1.33	PHD finger transcription factor, putative
CUST_4830_PI430257437	GRMZM2G071873_T01	0.001	-1.50	NOP56-like pre RNA processing ribonucleoprotein
CUST_4949_PI430257437	GRMZM2G031167_T01	0.009	4.60	amino acid permease 2
CUST_4977_PI430257437	GRMZM2G142685_T01	0.002	-1.37	Cellulose-synthase-like C5
CUST_4982_PI430257437	GRMZM2G161905_T01	0.008	1.97	Glutathione S-transferase family protein
CUST_5036_PI430257437	GRMZM2G131888_T01	0.001	-2.18	Protein of unknown function (DUF569)
CUST_5051_PI430257437	GRMZM2G391269_T01	0.007	-1.17	S-ribonuclease binding protein 1
CUST_511_PI430257437	GRMZM2G041714_T01	0.006	-1.35	Hypoxia-responsive family protein
CUST_5114_PI430257437	GRMZM2G101117_T01	0.000	-3.04	GDSL-like Lipase/Acylhydrolase superfamily protein
CUST_520_PI430257437	GRMZM2G085381_T01	0.006	2.04	Aldolase-type TIM barrel family protein
CUST_5201_PI430257437	GRMZM2G101559_T01	0.007	-1.10	RING/U-box superfamily protein
CUST_524_PI430257437	GRMZM2G088585_T01	0.001	-1.37	Rab escort protein
CUST_5426_PI430257437	GRMZM5G828422_T01	0.010	-2.17
CUST_5555_PI430257437	GRMZM2G180918_T01	0.006	-1.43	Aminotransferase-like, plant mobile domain family protein
CUST_5572_PI430257437	GRMZM2G136926_T01	0.006	1.40
CUST_5739_PI430257437	GRMZM5G808876_T01	0.001	-1.17	adenylate kinase 1
CUST_5775_PI430257437	GRMZM2G147910_T01	0.001	-3.86
CUST_5905_PI430257437	GRMZM2G000536_T01	0.006	-1.02	Seed maturation protein
CUST_5947_PI430257437	GRMZM5G849989_T01	0.003	1.20
CUST_6121_PI430257437	GRMZM2G427807_T01	0.005	-3.11
CUST_6123_PI430257437	GRMZM2G058370_T01	0.004	-1.94	RING finger protein
CUST_6244_PI430257437	GRMZM5G882189_T01	0.000	-1.26	SEC14 cytosolic factor family protein / phosphoglyceride transfer family protein
CUST_6372_PI430257437	GRMZM2G316789_T01	0.001	-3.00
CUST_6482_PI430257437	GRMZM2G514443_T01	0.008	1.05
CUST_6596_PI430257437	GRMZM2G095519_T01	0.010	-1.70	glyceraldehyde-3-phosphate dehydrogenase C2
CUST_6622_PI430257437	GRMZM2G398326_T01	0.009	1.42
CUST_6648_PI430257437	GRMZM2G176352_T01	0.003	-1.23
CUST_669_PI430257437	GRMZM2G063468_T01	0.010	1.23	Sterile alpha motif (SAM) domain-containing protein
CUST_6727_PI430257437	GRMZM2G700503_T01	0.010	-1.05
CUST_6752_PI430257437	GRMZM2G003631_T01	0.002	-1.04	cAMP-regulated phosphoprotein 19-related protein
CUST_6778_PI430257437	GRMZM2G012898_T01	0.008	-1.69	K-box region and MADS-box transcription factor family protein
CUST_6949_PI430257437	GRMZM5G893089_T01	0.008	1.38
CUST_695_PI430257437	GRMZM2G148626_T01	0.003	-1.11	DNA-directed DNA polymerases
CUST_7056_PI430257437	GRMZM5G853712_T01	0.008	-1.44
CUST_7116_PI430257437	GRMZM2G700155_T01	0.000	-1.70
CUST_7165_PI430257437	GRMZM2G416110_T01	0.000	2.16
CUST_733_PI430257437	GRMZM5G820904_T01	0.003	-1.23	translocon at the outer envelope membrane of chloroplasts 75-III
CUST_7361_PI430257437	GRMZM5G877336_T01	0.009	-1.08	phragmoplast orienting kinesin 2
CUST_749_PI430257437	GRMZM2G390150_T01	0.002	-1.91
CUST_7506_PI430257437	GRMZM5G854625_T01	0.002	-1.03	SNF1-related protein kinase 2.10
CUST_7555_PI430257437	GRMZM5G894320_T01	0.008	-1.89
CUST_7683_PI430257437	GRMZM5G868671_T01	0.005	1.24
CUST_7791_PI430257437	GRMZM2G147196_T01	0.009	-1.61	adenylate kinase 1
CUST_7794_PI430257437	GRMZM2G450153_T01	0.009	-1.47	aminopeptidase M1
CUST_804_PI430257437	GRMZM2G468717_T01	0.009	-1.38	26S proteasome regulatory subunit, putative (RPN5)
CUST_8104_PI430257437	GRMZM5G833366_T01	0.008	2.06
CUST_8112_PI430257437	GRMZM2G700141_T01	0.009	-1.06
CUST_8208_PI430257437	GRMZM2G082580_T01	0.001	-1.10	cellulose synthase 6
CUST_8248_PI430257437	GRMZM2G387602_T01	0.008	-1.50
CUST_8357_PI430257437	GRMZM2G126642_T01	0.000	-1.22
CUST_8487_PI430257437	GRMZM2G060949_T01	0.001	1.12	exocyst complex component sec3A
CUST_878_PI430257437	GRMZM2G079962_T01	0.005	-1.46
CUST_8956_PI430257437	GRMZM5G857005_T01	0.009	-1.15
CUST_9208_PI430257437	GRMZM2G094990_T01	0.002	-1.77	expansin B2
CUST_9308_PI430257437	GRMZM2G314297_T01	0.003	-2.13
CUST_9349_PI430257437	GRMZM2G176131_T01	0.006	-1.93	tubulin beta-5 chain
CUST_9448_PI430257437	GRMZM2G096713_T01	0.005	-1.88
CUST_9465_PI430257437	GRMZM2G338853_T01	0.000	-1.32	Tetratricopeptide repeat (TPR)-like superfamily protein
CUST_9502_PI430257437	GRMZM2G397260_T01	0.002	1.21
CUST_9548_PI430257437	GRMZM5G806469_T01	0.001	-2.08
CUST_9694_PI430257437	GRMZM2G321717_T01	0.001	-1.81	Thiamine pyrophosphate dependent pyruvate decarboxylase family protein
CUST_9883_PI430257437	GRMZM2G061929_T01	0.008	2.92
